# Supplementary material for: trans-Di­chlorido­bis­(pyridazine-κN)palladium(II)
Source: Acta Crystallogr Sect E Struct Rep Online. 2013 Dec 14;70(Pt 1):m17. doi: 10.1107/S1600536813032716 (PMC3914053; doi:10.1107/S1600536813032716)
Supplement: Supplementary file 1 [file e-70-00m17-sup1.cif]

##############################################################################
#                                                                            #
# This CIF contains the data in a paper accepted for publication in          #
# Acta Crystallographica Section E. It conforms to the requirements of       #
# Notes for Authors for Acta Crystallographica Section E, and has been       #
# peer reviewed under the auspices of the IUCr Commission on Journals.       #
#                                                                            #
# Full details of the Crystallographic Information File format               #
# are given in the paper "The Crystallographic Information File (CIF):       #
# a New Standard Archive File for Crystallography" by S. R. Hall, F. H.      #
# Allen and I. D. Brown [Acta Cryst. (1991), A47, 655-685].                  #
#                                                                            #
# The current version of the core CIF dictionary is obtainable from          #
# ftp://ftp.iucr.org/pub/cif_core.dic.                                       #
#                                                                            #
# Software is freely available for graphical display of the structure(s)     #
# in this CIF. For information consult the CIF software page                 #
# http://www.iucr.org/resources/cif/software.                                #
#                                                                            #
# This file may be used for bona fide research purposes within the           #
# scientific community so long as proper attribution is given to the journal # 
# article from which it was obtained.                                        #
#                                                                            #
##############################################################################
data_I
_audit_creation_method     SHELXL-97
_database_code_depnum_ccdc_archive     'CCDC 974817'
_chemical_name_systematic
;
<i>trans</i>-Dichloridobis(pyridazine-\k<i>N</i>)palladium(II)
;
_chemical_name_common     ?
_chemical_formula_moiety     'C8 H8 Cl2 N4 Pd'
_chemical_formula_sum     'C8 H8 Cl2 N4 Pd'
_chemical_formula_iupac     '[Pd Cl2 (C4 H4 N2)2]'
_chemical_formula_weight     337.48
_chemical_melting_point     ?
_symmetry_cell_setting     triclinic
_symmetry_space_group_name_H-M     'P -1'
_symmetry_space_group_name_hall     '-P 1'
loop_
    _symmetry_equiv_pos_as_xyz
    'x, y, z'
    '-x, -y, -z'
_cell_length_a     7.99100(10)
_cell_length_b     8.42730(10)
_cell_length_c     9.6172(2)
_cell_angle_alpha     84.6140(10)
_cell_angle_beta     67.6820(10)
_cell_angle_gamma     63.1340(10)
_cell_volume     532.088(16)
_cell_formula_units_Z     2
_cell_measurement_reflns_used     9992
_cell_measurement_theta_min     5.91
_cell_measurement_theta_max     70.86
_cell_measurement_temperature     150(2)
_exptl_crystal_description     'block'
_exptl_crystal_colour     'brown'
_exptl_crystal_size_max     0.08
_exptl_crystal_size_mid     0.06
_exptl_crystal_size_min     0.06
_exptl_crystal_density_diffrn     2.106
_exptl_crystal_density_meas     ?
_exptl_crystal_density_method     'not measured'
_exptl_crystal_F_000     328
_exptl_absorpt_coefficient_mu     18.454
_exptl_absorpt_correction_type     multi-scan
_exptl_absorpt_process_details     '(SADABS; Sheldrick, 1996)'
_exptl_absorpt_correction_T_min     0.2155
_exptl_absorpt_correction_T_max     0.2598
_exptl_special_details
;
X-ray crystallographic data for I were collected from a single-crystal sample,
which was mounted on a loop fiber. Data were collected using a Bruker Platform
diffractometer, equipped with a Bruker <i>SMART</i> 4 K Charged-Coupled Device
(CCD) Area Detector using the program <i>APEX2</i> and a Nonius FR591 rotating
anode equiped with a Montel 200 optics The crystal-to-detector distance was
5.0 cm, and the data collection was carried out in 512 <i>x</i> 512 pixel
mode. The initial unit-cell parameters were determined by a least-squares fit
of the angular setting of strong reflections, collected by a 10.0 degree scan
in 33 frames over four different parts of the reciprocal space (132 frames
total). One complete sphere of data was collected, to better than 0.80 \%A
resolution.
;
_diffrn_ambient_temperature     150(2)
_diffrn_radiation_type     CuK\a
_diffrn_radiation_wavelength     1.54178
_diffrn_radiation_source     'fine-focus sealed tube'
_diffrn_radiation_monochromator     graphite
_diffrn_measurement_device_type     'Bruker APEXII CCD'
_diffrn_measurement_method     '\f and \w scans'
_diffrn_detector_area_resol_mean     ?
_diffrn_reflns_number     13678
_diffrn_reflns_av_R_equivalents     0.0175
_diffrn_reflns_av_sigmaI/netI     0.0093
_diffrn_reflns_theta_min     4.99
_diffrn_reflns_theta_max     70.93
_diffrn_reflns_theta_full     25.00
_diffrn_measured_fraction_theta_max     0.957
_diffrn_measured_fraction_theta_full     0.859
_diffrn_reflns_limit_h_min     -9
_diffrn_reflns_limit_h_max     9
_diffrn_reflns_limit_k_min     -9
_diffrn_reflns_limit_k_max     10
_diffrn_reflns_limit_l_min     -11
_diffrn_reflns_limit_l_max     11
_refine_special_details
;
Refinement of <i>F</i>^2^ against ALL reflections. The weighted <i>R</i>-factor
<i>wR</i> and goodness of fit <i>S</i> are based on <i>F</i>^2^, conventional
<i>R</i>-factors <i>R</i> are based on <i>F</i>, with <i>F</i> set to zero for
negative <i>F</i>^2^. The threshold expression of <i>F</i>^2^ >
\s(<i>F</i>^2^) is used only for calculating <i>R</i>-factors(gt) <i>etc</i>.
and is not relevant to the choice of reflections for refinement.
<i>R</i>-factors based on <i>F</i>^2^ are statistically about twice as large
as those based on <i>F</i>, and <i>R</i>- factors based on ALL data will be
even larger.
;
_reflns_number_total     1971
_reflns_number_gt     1957
_reflns_threshold_expression     I>2sigma(I)
_refine_ls_structure_factor_coef     Fsqd
_refine_ls_matrix_type     full
_refine_ls_R_factor_all     0.0229
_refine_ls_R_factor_gt     0.0228
_refine_ls_wR_factor_gt     0.0677
_refine_ls_wR_factor_ref     0.0680
_refine_ls_goodness_of_fit_ref     1.065
_refine_ls_restrained_S_all     1.065
_refine_ls_number_reflns     1971
_refine_ls_number_parameters     139
_refine_ls_number_restraints     0
_refine_ls_hydrogen_treatment     constr
_refine_ls_weighting_scheme     calc
_refine_ls_weighting_details
         'calc w=1/[\s^2^(Fo^2^)+(0.0456P)^2^+0.8794P] where P=(Fo^2^+2Fc^2^)/3'
_atom_sites_solution_hydrogens     geom
_atom_sites_solution_primary     direct
_atom_sites_solution_secondary     difmap
_refine_ls_shift/su_max     0.000
_refine_ls_shift/su_mean     0.000
_refine_diff_density_max     0.973
_refine_diff_density_min     -0.745
_refine_ls_extinction_method     none
_refine_ls_extinction_coef     ?
loop_
    _atom_type_symbol
    _atom_type_description
    _atom_type_scat_dispersion_real
    _atom_type_scat_dispersion_imag
    _atom_type_scat_source
    'C' 'C' 0.0181 0.0091
                         'International Tables Vol C Tables 4.2.6.8 and 6.1.1.4'
    'H' 'H' 0.0000 0.0000
                         'International Tables Vol C Tables 4.2.6.8 and 6.1.1.4'
    'Cl' 'Cl' 0.3639 0.7018
                         'International Tables Vol C Tables 4.2.6.8 and 6.1.1.4'
    'N' 'N' 0.0311 0.0180
                         'International Tables Vol C Tables 4.2.6.8 and 6.1.1.4'
    'Pd' 'Pd' 0.1215 3.9337
                         'International Tables Vol C Tables 4.2.6.8 and 6.1.1.4'
_computing_data_collection     'APEX2 (Bruker, 2011)'
_computing_cell_refinement     'SAINT (Bruker, 2011)'
_computing_data_reduction     'SAINT (Bruker , 2011)'
_computing_structure_solution     'SHELXS97 (Sheldrick, 2008)'
_computing_structure_refinement     'SHELXL97 (Sheldrick, 2008)'
_computing_molecular_graphics     'SHELXTL (Sheldrick, 2008)'
_computing_publication_material     'publCIF (Westrip, 2010)'
loop_
    _atom_site_type_symbol
    _atom_site_label
    _atom_site_fract_x
    _atom_site_fract_y
    _atom_site_fract_z
    _atom_site_U_iso_or_equiv
    _atom_site_adp_type
    _atom_site_calc_flag
    _atom_site_refinement_flags
    _atom_site_occupancy
    _atom_site_symmetry_multiplicity
    _atom_site_disorder_assembly
    _atom_site_disorder_group
    Pd Pd1 0.5000 0.5000 1.0000 0.01106(11) Uani d S 1 2 . .
    Cl Cl1 0.18605(9) 0.51044(8) 1.13317(7) 0.01691(15) Uani d . 1 1 . .
    N N1 0.3652(3) 0.7675(3) 1.0036(3) 0.0132(5) Uani d . 1 1 . .
    N N2 0.3068(3) 0.8322(3) 0.8878(3) 0.0170(5) Uani d . 1 1 . .
    C C1 0.2179(4) 1.0087(4) 0.8859(3) 0.0162(5) Uani d . 1 1 . .
    H H1 0.1750 1.0556 0.8050 0.019 Uiso calc R 1 1 . .
    C C2 0.1834(4) 1.1295(4) 0.9954(3) 0.0171(6) Uani d . 1 1 . .
    H H2 0.1207 1.2548 0.9892 0.021 Uiso calc R 1 1 . .
    C C3 0.2440(4) 1.0592(4) 1.1123(3) 0.0186(6) Uani d . 1 1 . .
    H H3 0.2238 1.1347 1.1906 0.022 Uiso calc R 1 1 . .
    C C4 0.3358(4) 0.8747(4) 1.1130(3) 0.0166(5) Uani d . 1 1 . .
    H H4 0.3785 0.8237 1.1932 0.020 Uiso calc R 1 1 . .
    Pd Pd2 0.5000 0.0000 0.5000 0.01214(11) Uani d S 1 2 . .
    Cl Cl2 0.20050(9) 0.03267(8) 0.49612(7) 0.01848(16) Uani d . 1 1 . .
    N N3 0.3747(3) 0.2644(3) 0.5494(3) 0.0141(5) Uani d . 1 1 . .
    N N4 0.3653(3) 0.3203(3) 0.6799(3) 0.0169(5) Uani d . 1 1 . .
    C C5 0.2860(4) 0.4951(4) 0.7117(3) 0.0175(5) Uani d . 1 1 . .
    H H5 0.2774 0.5357 0.8042 0.021 Uiso calc R 1 1 . .
    C C6 0.2145(4) 0.6235(4) 0.6188(4) 0.0191(6) Uani d . 1 1 . .
    H H6 0.1618 0.7473 0.6452 0.023 Uiso calc R 1 1 . .
    C C7 0.2239(4) 0.5624(4) 0.4878(3) 0.0196(6) Uani d . 1 1 . .
    H H7 0.1769 0.6429 0.4197 0.023 Uiso calc R 1 1 . .
    C C8 0.3034(4) 0.3806(4) 0.4574(3) 0.0156(5) Uani d . 1 1 . .
    H H8 0.3078 0.3366 0.3680 0.019 Uiso calc R 1 1 . .
loop_
    _atom_site_aniso_label
    _atom_site_aniso_U_11
    _atom_site_aniso_U_22
    _atom_site_aniso_U_33
    _atom_site_aniso_U_12
    _atom_site_aniso_U_13
    _atom_site_aniso_U_23
    Pd1 0.01260(16) 0.00575(16) 0.01452(16) -0.00218(11) -0.00736(11)
                                                                     0.00139(10)
    Cl1 0.0152(3) 0.0133(3) 0.0216(3) -0.0055(2) -0.0080(2) 0.0037(2)
    N1 0.0136(10) 0.0093(11) 0.0164(11) -0.0043(9) -0.0067(9) 0.0027(9)
    N2 0.0188(11) 0.0152(12) 0.0160(11) -0.0060(9) -0.0078(9) 0.0023(9)
    C1 0.0147(12) 0.0135(13) 0.0184(12) -0.0041(10) -0.0077(10) 0.0048(10)
    C2 0.0139(13) 0.0115(14) 0.0226(14) -0.0038(11) -0.0063(11) 0.0029(11)
    C3 0.0201(14) 0.0147(15) 0.0219(14) -0.0060(11) -0.0105(11) -0.0007(11)
    C4 0.0187(13) 0.0126(13) 0.0194(13) -0.0050(11) -0.0108(11) 0.0018(11)
    Pd2 0.01237(16) 0.00725(17) 0.01663(16) -0.00237(11) -0.00801(11)
                                                                     0.00169(11)
    Cl2 0.0156(3) 0.0139(3) 0.0278(3) -0.0051(2) -0.0121(3) 0.0025(2)
    N3 0.0125(10) 0.0092(11) 0.0197(12) -0.0032(9) -0.0069(9) 0.0000(9)
    N4 0.0168(11) 0.0162(12) 0.0179(11) -0.0063(9) -0.0082(9) 0.0022(9)
    C5 0.0157(12) 0.0131(13) 0.0214(13) -0.0040(10) -0.0065(11) -0.0039(10)
    C6 0.0143(13) 0.0102(14) 0.0266(14) -0.0031(11) -0.0041(11) -0.0006(11)
    C7 0.0164(13) 0.0173(15) 0.0214(14) -0.0048(11) -0.0077(11) 0.0048(12)
    C8 0.0157(12) 0.0135(13) 0.0169(12) -0.0043(10) -0.0085(10) 0.0025(10)
_geom_special_details
;
All e.s.d.'s (except the e.s.d. in the dihedral angle between two l.s. planes)
are estimated using the full covariance matrix. The cell e.s.d.'s are taken
into account individually in the estimation of e.s.d.'s in distances, angles
and torsion angles; correlations between e.s.d.'s in cell parameters are only
used when they are defined by crystal symmetry. An approximate (isotropic)
treatment of cell e.s.d.'s is used for estimating e.s.d.'s involving l.s.
planes.
;
loop_
    _geom_bond_atom_site_label_1
    _geom_bond_atom_site_label_2
    _geom_bond_site_symmetry_2
    _geom_bond_distance
    _geom_bond_publ_flag
    Pd1 N1 . 2.009(2) ?
    Pd1 N1 2_667 2.009(2) ?
    Pd1 Cl1 . 2.3072(6) ?
    Pd1 Cl1 2_667 2.3073(6) ?
    N1 C4 . 1.333(4) ?
    N1 N2 . 1.344(3) ?
    N2 C1 . 1.329(4) ?
    C1 C2 . 1.396(4) ?
    C1 H1 . 0.9500 ?
    C2 C3 . 1.370(4) ?
    C2 H2 . 0.9500 ?
    C3 C4 . 1.388(4) ?
    C3 H3 . 0.9500 ?
    C4 H4 . 0.9500 ?
    Pd2 N3 . 2.003(2) ?
    Pd2 N3 2_656 2.004(2) ?
    Pd2 Cl2 . 2.2969(6) ?
    Pd2 Cl2 2_656 2.2969(6) ?
    N3 C8 . 1.335(4) ?
    N3 N4 . 1.346(3) ?
    N4 C5 . 1.327(3) ?
    C5 C6 . 1.393(4) ?
    C5 H5 . 0.9500 ?
    C6 C7 . 1.369(4) ?
    C6 H6 . 0.9500 ?
    C7 C8 . 1.377(4) ?
    C7 H7 . 0.9500 ?
    C8 H8 . 0.9500 ?
loop_
    _geom_angle_atom_site_label_1
    _geom_angle_atom_site_label_2
    _geom_angle_atom_site_label_3
    _geom_angle_site_symmetry_1
    _geom_angle_site_symmetry_3
    _geom_angle
    _geom_angle_publ_flag
    N1 Pd1 N1 . 2_667 180.0 ?
    N1 Pd1 Cl1 . . 89.26(7) ?
    N1 Pd1 Cl1 2_667 . 90.74(7) ?
    N1 Pd1 Cl1 . 2_667 90.74(7) ?
    N1 Pd1 Cl1 2_667 2_667 89.26(7) ?
    Cl1 Pd1 Cl1 . 2_667 179.9990(10)
                                   ?
    C4 N1 N2 . . 121.9(2) ?
    C4 N1 Pd1 . . 122.5(2) ?
    N2 N1 Pd1 . . 115.63(17) ?
    C1 N2 N1 . . 117.4(2) ?
    N2 C1 C2 . . 124.2(3) ?
    N2 C1 H1 . . 117.9 ?
    C2 C1 H1 . . 117.9 ?
    C3 C2 C1 . . 117.0(3) ?
    C3 C2 H2 . . 121.5 ?
    C1 C2 H2 . . 121.5 ?
    C2 C3 C4 . . 118.1(3) ?
    C2 C3 H3 . . 120.9 ?
    C4 C3 H3 . . 120.9 ?
    N1 C4 C3 . . 121.5(3) ?
    N1 C4 H4 . . 119.3 ?
    C3 C4 H4 . . 119.3 ?
    N3 Pd2 N3 . 2_656 180.0000(10)
                                 ?
    N3 Pd2 Cl2 . . 89.44(7) ?
    N3 Pd2 Cl2 2_656 . 90.56(7) ?
    N3 Pd2 Cl2 . 2_656 90.56(7) ?
    N3 Pd2 Cl2 2_656 2_656 89.44(7) ?
    Cl2 Pd2 Cl2 . 2_656 180.0 ?
    C8 N3 N4 . . 121.2(2) ?
    C8 N3 Pd2 . . 121.78(19) ?
    N4 N3 Pd2 . . 117.00(18) ?
    C5 N4 N3 . . 117.2(2) ?
    N4 C5 C6 . . 124.6(3) ?
    N4 C5 H5 . . 117.7 ?
    C6 C5 H5 . . 117.7 ?
    C7 C6 C5 . . 116.8(3) ?
    C7 C6 H6 . . 121.6 ?
    C5 C6 H6 . . 121.6 ?
    C6 C7 C8 . . 118.1(3) ?
    C6 C7 H7 . . 121.0 ?
    C8 C7 H7 . . 121.0 ?
    N3 C8 C7 . . 122.1(3) ?
    N3 C8 H8 . . 118.9 ?
    C7 C8 H8 . . 118.9 ?
loop_
    _geom_torsion_atom_site_label_1
    _geom_torsion_atom_site_label_2
    _geom_torsion_atom_site_label_3
    _geom_torsion_atom_site_label_4
    _geom_torsion_site_symmetry_1
    _geom_torsion_site_symmetry_2
    _geom_torsion_site_symmetry_3
    _geom_torsion_site_symmetry_4
    _geom_torsion
    _geom_torsion_publ_flag
    N1 Pd1 N1 C4 2_667 . . .  4E1(10)
                                     ?
    Cl1 Pd1 N1 C4 . . . . 90.8(2) ?
    Cl1 Pd1 N1 C4 2_667 . . . -89.2(2) ?
    N1 Pd1 N1 N2 2_667 . . .  -14E1(10)
                                       ?
    Cl1 Pd1 N1 N2 . . . . -89.38(18) ?
    Cl1 Pd1 N1 N2 2_667 . . . 90.62(18) ?
    C4 N1 N2 C1 . . . . 0.1(4) ?
    Pd1 N1 N2 C1 . . . . -179.70(18) ?
    N1 N2 C1 C2 . . . . 0.5(4) ?
    N2 C1 C2 C3 . . . . -0.8(4) ?
    C1 C2 C3 C4 . . . . 0.4(4) ?
    N2 N1 C4 C3 . . . . -0.4(4) ?
    Pd1 N1 C4 C3 . . . . 179.4(2) ?
    C2 C3 C4 N1 . . . . 0.1(4) ?
    N3 Pd2 N3 C8 2_656 . . .  -9E1(3)
                                     ?
    Cl2 Pd2 N3 C8 . . . . -60.0(2) ?
    Cl2 Pd2 N3 C8 2_656 . . . 120.0(2) ?
    N3 Pd2 N3 N4 2_656 . . .  9E1(3)
                                    ?
    Cl2 Pd2 N3 N4 . . . . 120.08(18) ?
    Cl2 Pd2 N3 N4 2_656 . . . -59.92(18) ?
    C8 N3 N4 C5 . . . . -1.2(4) ?
    Pd2 N3 N4 C5 . . . . 178.73(18) ?
    N3 N4 C5 C6 . . . . -0.7(4) ?
    N4 C5 C6 C7 . . . . 1.5(4) ?
    C5 C6 C7 C8 . . . . -0.4(4) ?
    N4 N3 C8 C7 . . . . 2.4(4) ?
    Pd2 N3 C8 C7 . . . . -177.6(2) ?
    C6 C7 C8 N3 . . . . -1.5(4) ?
loop_
    _geom_hbond_atom_site_label_D
    _geom_hbond_atom_site_label_H
    _geom_hbond_atom_site_label_A
    _geom_hbond_site_symmetry_A
    _geom_hbond_distance_DH
    _geom_hbond_distance_HA
    _geom_hbond_distance_DA
    _geom_hbond_angle_DHA
    _geom_hbond_publ_flag
    C4 H4 N4 2_667 0.95 2.55 3.438(3) 155.0 y
    C3 H3 Cl2 1_566 0.95 2.94 3.569(3) 124.6 y
    C1 H1 Cl2 1_565 0.95 2.92 3.787(3) 152.7 y
    C8 H8 Cl1 1_554 0.95 2.82 3.529(3) 132.1 y
_iucr_refine_instructions_details
;
TITL BALA11_0m in P-1            New: P-1
CELL  1.54178    7.9910    8.4273    9.6172    84.614    67.682    63.134
ZERR  2           0.0001    0.0001    0.0002     0.001     0.001     0.001
LATT 1
SFAC C  H  Cl N  Pd
UNIT 16  16  4  8  2
L.S. 50
ACTA 50
BOND $H
HTAB C5 N2
HTAB C5 Cl1
EQIV_$1 -x+1, -y+1, -z+2
HTAB C4 N4_$1
EQIV_$2 x, 1+y, 1+z
HTAB C3 Cl2_$2
FMAP 2
PLAN -20
CONF
TEMP    -123
SIZE .12 .10 .10
WGHT    0.045600    0.879400
FVAR       0.24046
PD1   5    0.500000    0.500000    1.000000    10.50000    0.01260    0.00575 =
         0.01452    0.00139   -0.00736   -0.00218
CL1   3    0.186046    0.510444    1.133174    11.00000    0.01517    0.01332 =
         0.02164    0.00370   -0.00803   -0.00548
N1    4    0.365242    0.767523    1.003595    11.00000    0.01360    0.00929 =
         0.01640    0.00271   -0.00670   -0.00428
N2    4    0.306764    0.832214    0.887821    11.00000    0.01881    0.01523 =
         0.01596    0.00234   -0.00779   -0.00604
C1    1    0.217852    1.008661    0.885947    11.00000    0.01466    0.01348 =
         0.01844    0.00475   -0.00770   -0.00412
AFIX  43
H1    2    0.175018    1.055557    0.804955    11.00000   -1.20000
AFIX   0
C2    1    0.183386    1.129508    0.995450    11.00000    0.01392    0.01148 =
         0.02257    0.00290   -0.00628   -0.00378
AFIX  43
H2    2    0.120727    1.254818    0.989218    11.00000   -1.20000
AFIX   0
C3    1    0.243990    1.059248    1.112268    11.00000    0.02008    0.01471 =
         0.02188   -0.00073   -0.01055   -0.00596
AFIX  43
H3    2    0.223783    1.134684    1.190602    11.00000   -1.20000
AFIX   0
C4    1    0.335779    0.874689    1.112979    11.00000    0.01865    0.01264 =
         0.01940    0.00180   -0.01080   -0.00503
AFIX  43
H4    2    0.378530    0.823674    1.193235    11.00000   -1.20000
AFIX   0
PD2   5    0.500000    0.000000    0.500000    10.50000    0.01237    0.00725 =
         0.01663    0.00169   -0.00801   -0.00237
CL2   3    0.200498    0.032665    0.496119    11.00000    0.01556    0.01386 =
         0.02782    0.00246   -0.01211   -0.00507
N3    4    0.374655    0.264403    0.549393    11.00000    0.01249    0.00919 =
         0.01967   -0.00002   -0.00690   -0.00320
N4    4    0.365330    0.320261    0.679948    11.00000    0.01678    0.01620 =
         0.01791    0.00222   -0.00821   -0.00631
C5    1    0.286018    0.495131    0.711678    11.00000    0.01570    0.01306 =
         0.02141   -0.00390   -0.00649   -0.00399
AFIX  43
H5    2    0.277385    0.535706    0.804194    11.00000   -1.20000
AFIX   0
C6    1    0.214487    0.623466    0.618814    11.00000    0.01432    0.01021 =
         0.02660   -0.00062   -0.00410   -0.00307
AFIX  43
H6    2    0.161773    0.747336    0.645155    11.00000   -1.20000
AFIX   0
C7    1    0.223870    0.562356    0.487753    11.00000    0.01636    0.01729 =
         0.02142    0.00476   -0.00774   -0.00478
AFIX  43
H7    2    0.176871    0.642925    0.419750    11.00000   -1.20000
AFIX   0
C8    1    0.303446    0.380644    0.457379    11.00000    0.01565    0.01350 =
         0.01689    0.00247   -0.00849   -0.00426
AFIX  43
H8    2    0.307797    0.336607    0.368049    11.00000   -1.20000
HKLF 4 1 -0.6667  0.3333  0.3333  0.3333  0.3333  0.3333 -0.3333  0.6667 -0.3333
REM  BALA11_0m in P-1            New: P-1
REM R1 =  0.0228 for   1957 Fo > 4sig(Fo)  and  0.0229 for all   1971 data
REM    139 parameters refined using      0 restraints
END
;
data_New_Global_Publ_Block
_journal_date_recd_electronic     2013-09-25
_journal_date_accepted     2013-12-02
_journal_name_full     'Acta Crystallographica, Section E'
_journal_year     2014
_journal_volume     70
_journal_issue      1
_journal_page_first     m17
_journal_page_last     m17
_journal_paper_category     QM
_journal_paper_doi     10.1107/S1600536813032716
_journal_coeditor_code     NK2214
_publ_contact_author_name     'Baptiste Laram\'ee'
_publ_contact_author_address
;
D\'epartement de Chimie, Universit\'e de Montr\'eal, Pavillon J.-A. Bombardier,
5155 Decelles Avenue, Room 3019, Montr\'eal, Qu\'ebec, Canada H3T 2B1
;
_publ_contact_author_email     'baptiste.laramee-milette@umontreal.ca'
_publ_contact_author_fax     '(514) 343-7586'
_publ_contact_author_phone     '(514) 340-5121 ext. 2501'
_publ_section_title
;
<i>trans</i>-Dichloridobis(pyridazine-\k<i>N</i>)palladium(II)
;
loop_
    _publ_author_name
    _publ_author_footnote
    _publ_author_address
    'Laram\'ee, Baptiste' .
;
D\'epartement de Chimie, Universit\'e de Montr\'eal, Pavillon J.-A. Bombardier,
5155 Decelles Avenue, Montr\'eal, Qu\'ebec, Canada H3T 2B1
;
    'Hanan, Garry S.' .
;
D\'epartement de Chimie, Universit\'e de Montr\'eal, Pavillon J.-A. Bombardier,
5155 Decelles Avenue, Montr\'eal, Qu\'ebec, Canada H3T 2B1
;
