# Supplementary material for: trans-Di­chlorido­bis­(pyridazine-κN)palladium(II)
Source: Acta Crystallogr Sect E Struct Rep Online. 2013 Dec 14;70(Pt 1):m17. doi: 10.1107/S1600536813032716 (PMC3914053; doi:10.1107/S1600536813032716)
Supplement: Supplementary file 2 [file e-70-00m17-Isup2.hkl]

# 
# h,k,l, Fc-squared, Fo-squared, sigma(Fo-squared) and status flag 
# 
data_I
_shelx_title ' BALA11_0m in P-1            New: P-1' 
_shelx_refln_list_code          4 
_shelx_F_calc_maximum      118.03 
_exptl_crystal_F_000       328.00 
_reflns_d_resolution_high  0.8156 
 
loop_ 
 _symmetry_equiv_pos_as_xyz 
 'x, y, z' 
 '-x, -y, -z' 
 
_cell_length_a     7.9910 
_cell_length_b     8.4273 
_cell_length_c     9.6172 
_cell_angle_alpha  84.614 
_cell_angle_beta   67.682 
_cell_angle_gamma  63.134 
 
_shelx_F_squared_multiplier     1.000 
 
loop_ 
 _refln_index_h 
 _refln_index_k 
 _refln_index_l 
 _refln_F_squared_calc 
 _refln_F_squared_meas 
 _refln_F_squared_sigma 
 _refln_observed_status 
   2   0   0     1121.78     1518.99     10.03 o 
   3   0   0     7126.95     7541.45    175.85 o 
   4   0   0     3652.03     4203.19     42.10 o 
   5   0   0      185.56      207.98      4.70 o 
   6   0   0     3458.42     3838.58     30.32 o 
   7   0   0     3348.81     3956.91     45.54 o 
   8   0   0      227.79      231.57      9.60 o 
  -7   1   0       78.99       83.72      1.79 o 
  -6   1   0        0.08        2.16      0.59 o 
  -5   1   0        9.80       11.14      0.62 o 
  -4   1   0        1.08        3.98      0.39 o 
  -3   1   0        1.77        4.91      0.33 o 
  -2   1   0        0.68        0.43      0.21 o 
  -1   1   0       23.02       31.65      0.61 o 
   0   1   0        0.05       10.41      0.20 o 
   1   1   0        1.13       -0.17      0.17 o 
   2   1   0       21.11       29.27      0.46 o 
   3   1   0       73.16       63.17      0.73 o 
   4   1   0      130.45      135.75      1.70 o 
   5   1   0       35.25       43.55      1.07 o 
   6   1   0       58.58       65.65      1.34 o 
   7   1   0       36.89       38.58      1.03 o 
   8   1   0        0.53        0.86      0.29 o 
  -7   2   0     1455.52     1540.14     40.70 o 
  -6   2   0     2850.12     3340.62     79.89 o 
  -5   2   0      167.10      186.88      3.30 o 
  -4   2   0     2198.28     2440.04     27.04 o 
  -3   2   0    13932.07    17294.15    365.77 o 
  -2   2   0     3836.29     4572.36     31.26 o 
  -1   2   0      998.68      955.50      9.03 o 
   2   2   0     1425.31     2060.88     12.79 o 
   5   2   0     1545.59     1838.87     16.79 o 
   6   2   0     1210.52     1335.02     12.40 o 
   7   2   0     2157.45     2472.33     24.29 o 
   8   2   0      255.43      279.81      5.21 o 
  -6   3   0       79.71       76.81      1.57 o 
  -5   3   0       64.15       72.85      1.14 o 
  -4   3   0        0.73        2.35      0.51 o 
  -3   3   0       55.67       55.71      1.24 o 
  -2   3   0       65.72       68.71      1.65 o 
  -1   3   0       50.73       75.31      1.80 o 
   0   3   0       32.80       63.50      0.92 o 
   1   3   0      151.49      129.16      2.04 o 
   2   3   0       18.77       16.46      0.55 o 
   3   3   0       78.46      121.39      1.19 o 
   4   3   0       80.47       62.07      0.87 o 
   5   3   0       55.96       75.93      1.55 o 
   6   3   0      143.80      159.66      1.96 o 
   7   3   0      240.86      263.48      3.02 o 
   8   3   0       72.30       78.90      1.73 o 
  -5   4   0      373.59      433.74      3.66 o 
  -4   4   0      947.64     1126.00      7.28 o 
  -3   4   0     5677.17     6596.18     42.22 o 
  -2   4   0     1598.12     1841.72     14.45 o 
  -1   4   0      259.70      235.09      3.37 o 
   0   4   0     9101.63    11040.24    215.83 o 
   2   4   0     2707.60     3223.31     21.26 o 
   3   4   0     5226.12     5960.26     53.23 o 
   4   4   0     4803.85     5463.32     27.92 o 
   5   4   0      366.28      416.03      3.61 o 
   6   4   0      879.34      975.30      8.40 o 
   7   4   0     2901.14     3299.11     23.64 o 
   8   4   0     1324.45     1452.25     15.73 o 
   9   4   0      871.06      826.26     20.75 o 
  -5   5   0        3.97        3.83      0.52 o 
  -4   5   0       15.65       21.09      0.59 o 
  -3   5   0       22.40       26.09      0.74 o 
  -2   5   0        1.89        2.74      0.32 o 
  -1   5   0      120.02      134.84      2.01 o 
   0   5   0       56.77       80.15      1.41 o 
   1   5   0      163.62      163.54      1.92 o 
   2   5   0        6.15        2.78      0.88 o 
   3   5   0      184.71      226.92      2.39 o 
   4   5   0      214.54      217.30      2.41 o 
   5   5   0       80.43       80.96      1.01 o 
   6   5   0      219.62      238.65      2.36 o 
   7   5   0       14.69       15.43      0.73 o 
   8   5   0       73.11       84.46      1.36 o 
   9   5   0      215.93      186.18      5.88 o 
  -4   6   0      985.74      973.19      9.04 o 
  -3   6   0     3862.39     4405.18     26.99 o 
  -2   6   0     1410.75     1685.39     10.99 o 
  -1   6   0      575.16      682.06      5.35 o 
   0   6   0     5027.85     5642.77     39.56 o 
   1   6   0     4077.98     4787.68     61.13 o 
   2   6   0      472.02      537.00      5.33 o 
   3   6   0     2366.05     2540.31     24.39 o 
   4   6   0     4366.78     4984.09     57.50 o 
   5   6   0     1669.04     1944.72     12.44 o 
   6   6   0     2297.28     2531.67     24.57 o 
   7   6   0     2354.71     2713.78     21.02 o 
   8   6   0      391.55      444.45      4.70 o 
  -3   7   0        1.09        1.53      0.30 o 
  -2   7   0       41.02       50.40      0.87 o 
  -1   7   0       30.11       30.41      0.75 o 
   0   7   0       67.20       74.81      1.23 o 
   1   7   0      127.73      131.22      1.79 o 
   2   7   0       17.86       17.57      1.28 o 
   3   7   0      138.08      151.83      1.90 o 
   4   7   0       44.81       45.27      1.58 o 
   5   7   0       16.81       13.10      0.56 o 
   6   7   0      356.93      390.06      3.25 o 
   7   7   0        0.46        2.46      0.31 o 
   8   7   0      270.34      310.74      3.87 o 
  -1   8   0      386.15      410.45      4.82 o 
   0   8   0     3481.43     3685.97     27.77 o 
   1   8   0     3389.06     3725.17     26.45 o 
   2   8   0      400.98      470.68      4.31 o 
   3   8   0     1832.29     2199.01     18.04 o 
   4   8   0     3382.91     3972.98     25.87 o 
   5   8   0      635.66      769.58      5.80 o 
   6   8   0      840.36     1018.48      7.31 o 
   7   8   0     1934.46     2245.05     13.94 o 
   8   8   0      581.67      670.48      6.82 o 
   0   9   0      171.52      166.15      2.46 o 
   1   9   0       58.66       76.66      1.14 o 
   2   9   0       41.57       46.25      0.95 o 
   3   9   0      195.61      214.40      2.54 o 
   4   9   0        0.57        1.38      0.32 o 
   5   9   0       46.36       53.37      0.98 o 
   6   9   0       67.19       76.34      1.22 o 
   7   9   0       19.54       26.32      0.82 o 
   3  10   0      858.42      898.41      9.92 o 
   4  10   0     2851.77     3095.87     31.58 o 
   5  10   0     1047.21     1100.02      9.89 o 
  -7  -9   1      848.79      817.68     10.43 o 
  -6  -9   1     1021.86     1019.85      7.43 o 
  -5  -9   1      962.66      990.03      7.97 o 
  -4  -9   1     1491.80     1526.34     11.66 o 
  -3  -9   1     1833.00     1714.54     15.29 o 
  -2  -9   1     1469.76     1350.77     15.01 o 
  -1  -9   1     1754.84     1723.66     18.90 o 
   0  -9   1     1419.31     1353.27     26.98 o 
  -7  -8   1       10.91       12.51      0.48 o 
  -6  -8   1      370.88      365.97      3.35 o 
  -5  -8   1       31.68       30.39      0.85 o 
  -4  -8   1       89.43       83.72      1.36 o 
  -3  -8   1      240.73      245.46      2.73 o 
  -2  -8   1       43.00       46.77      1.24 o 
  -1  -8   1      224.51      235.62      2.88 o 
   0  -8   1      253.39      223.67      2.46 o 
   1  -8   1       32.17       28.24      0.71 o 
   2  -8   1      106.50       94.96      1.89 o 
  -8  -7   1      998.50      959.58      8.73 o 
  -7  -7   1     2365.13     2397.56     28.59 o 
  -6  -7   1     1376.33     1404.04      9.85 o 
  -5  -7   1      625.38      611.07      4.61 o 
  -4  -7   1     2286.69     2250.97     15.02 o 
  -3  -7   1     2515.59     2488.57     17.55 o 
  -2  -7   1      919.37      845.92      7.48 o 
  -1  -7   1     2308.72     2273.99     19.36 o 
   0  -7   1     3326.45     3337.20     25.46 o 
   1  -7   1     1294.74     1203.42      9.27 o 
   2  -7   1     1795.44     1676.47     11.39 o 
   3  -7   1     2597.40     2456.92     17.30 o 
  -8  -6   1      104.36      112.16      2.59 o 
  -7  -6   1       83.89       85.70      1.29 o 
  -6  -6   1      420.82      420.78      3.47 o 
  -5  -6   1       10.93       10.99      0.50 o 
  -4  -6   1      474.21      422.47      3.37 o 
  -3  -6   1      142.94      137.47      2.27 o 
  -2  -6   1       17.45       16.05      1.89 o 
  -1  -6   1      120.26      103.98      2.08 o 
   0  -6   1      525.87      505.11      4.73 o 
   1  -6   1       65.59       70.53      1.17 o 
   2  -6   1      814.21      814.39      5.78 o 
   3  -6   1        1.90        2.23      0.31 o 
   4  -6   1      294.37      276.84      2.88 o 
  -8  -5   1      129.48      145.42      2.35 o 
  -7  -5   1     1358.70     1393.20     10.73 o 
  -6  -5   1     1651.30     1635.67     12.78 o 
  -5  -5   1      580.86      536.92      3.86 o 
  -4  -5   1     4846.21     4823.64     27.05 o 
  -3  -5   1     8820.06     9008.05     66.58 o 
  -2  -5   1     1558.21     1544.84     13.67 o 
  -1  -5   1     2130.60     1922.13     16.25 o 
   0  -5   1     6563.22     6496.09     51.75 o 
   1  -5   1     1504.94     1609.14     16.90 o 
   2  -5   1      732.44      727.20      6.22 o 
   3  -5   1     3375.30     3505.95     20.83 o 
   4  -5   1     1648.95     1728.44     14.87 o 
   5  -5   1      780.19      759.43      9.36 o 
  -8  -4   1       64.70       71.20      1.36 o 
  -7  -4   1      110.65      117.18      1.64 o 
  -6  -4   1      347.17      338.41      3.37 o 
  -5  -4   1        1.71        7.38      1.99 o 
  -4  -4   1      507.19      477.14      3.05 o 
  -3  -4   1      329.91      380.04      3.96 o 
  -2  -4   1      423.02      460.08      3.42 o 
  -1  -4   1      419.69      332.41      2.77 o 
   0  -4   1        3.34       -0.50      0.50 o 
   1  -4   1       19.22       15.79      0.91 o 
   2  -4   1      478.83      450.82      4.52 o 
   3  -4   1       14.40       17.89      1.28 o 
   4  -4   1      808.83      815.78      5.56 o 
   5  -4   1       12.89       14.09      0.60 o 
   6  -4   1      277.66      272.91      3.55 o 
  -8  -3   1       36.06       46.11      1.69 o 
  -7  -3   1     2419.22     2436.36     19.27 o 
  -6  -3   1     7774.31     7396.92     52.29 o 
  -5  -3   1     1689.01     1768.83     18.50 o 
  -4  -3   1      748.80      650.75      5.06 o 
  -3  -3   1     5135.36     5145.15     25.40 o 
  -2  -3   1     1414.28     1406.03      8.89 o 
  -1  -3   1     1856.34     1598.14      9.43 o 
   1  -3   1     7128.61     7631.00    109.67 o 
   2  -3   1     1565.91     1603.13     11.74 o 
   3  -3   1     5623.07     5572.91     40.49 o 
   4  -3   1     3307.50     3343.79     19.89 o 
   5  -3   1      390.98      416.88      3.04 o 
   6  -3   1     1240.12     1255.61     12.62 o 
  -8  -2   1       12.66       12.36      0.54 o 
  -7  -2   1      141.99      149.65      2.01 o 
  -6  -2   1      242.06      237.78      2.62 o 
  -5  -2   1       43.07       44.11      1.20 o 
  -4  -2   1      517.30      498.15      4.07 o 
  -3  -2   1        8.88       13.46      1.07 o 
  -2  -2   1      177.96      180.14      1.22 o 
  -1  -2   1      572.04      518.93      4.03 o 
   0  -2   1        0.19       -0.25      0.25 o 
   1  -2   1      801.23      882.71      5.34 o 
   2  -2   1        2.92       -0.07      0.25 o 
   3  -2   1       23.79       10.89      0.69 o 
   4  -2   1       61.55       67.39      1.24 o 
   5  -2   1       46.79       41.79      1.66 o 
   6  -2   1      189.31      187.57      2.06 o 
   7  -2   1        5.88        4.66      0.32 o 
  -8  -1   1      485.83      439.69     11.07 o 
  -7  -1   1     1239.10     1247.95     19.34 o 
  -6  -1   1     2953.59     2915.96     22.76 o 
  -5  -1   1      358.11      352.89      7.02 o 
  -4  -1   1      214.53      183.51      6.47 o 
   1  -1   1     2992.69     2615.69     54.02 o 
   2  -1   1      671.10      618.06      7.79 o 
   3  -1   1     6061.36     6125.24     39.01 o 
   4  -1   1     5247.77     5487.70     39.73 o 
   5  -1   1     1000.12     1009.12      7.34 o 
   6  -1   1     2499.40     2512.58     17.99 o 
   7  -1   1     2735.33     2738.27     32.23 o 
  -7   0   1      165.38      178.01      2.25 o 
  -6   0   1      103.15      101.45      1.51 o 
  -5   0   1       84.61       83.27      1.33 o 
  -4   0   1      388.86      363.35      3.94 o 
  -3   0   1        0.04       -0.29      0.29 o 
  -2   0   1      588.05      630.39      3.88 o 
  -1   0   1        4.16        6.89      0.35 o 
   0   0   1        2.36        2.75      0.13 o 
   1   0   1       36.51       21.32      0.23 o 
   2   0   1      344.21      356.03      2.53 o 
   3   0   1       37.10       25.47      1.20 o 
   4   0   1       47.19       58.91      0.99 o 
   5   0   1       17.73       20.66      2.17 o 
   6   0   1        8.73       12.47      0.77 o 
   7   0   1        3.88        5.32      0.59 o 
   8   0   1        1.36        2.38      0.31 o 
  -7   1   1      615.41      589.65      6.94 o 
  -6   1   1     2620.47     2662.22     29.07 o 
  -5   1   1     1988.67     1992.73     14.62 o 
  -4   1   1     2954.32     3007.87     24.29 o 
  -3   1   1     7055.12     6911.44     58.29 o 
  -2   1   1     2636.44     2565.51     15.73 o 
  -1   1   1      713.02      582.49      4.02 o 
   4   1   1     5688.95     5690.67     61.87 o 
   5   1   1      329.54      331.83      6.52 o 
   6   1   1     1803.11     1796.35     14.61 o 
   7   1   1     2777.71     2764.61     21.79 o 
   8   1   1      332.02      334.29      3.29 o 
  -6   2   1       13.68       11.48      0.58 o 
  -5   2   1       79.55       85.23      1.26 o 
  -4   2   1      111.87       99.76      1.37 o 
  -3   2   1        8.75        4.59      0.34 o 
  -2   2   1      135.02      149.72      1.47 o 
  -1   2   1       90.92       78.08      0.84 o 
   0   2   1      130.42       89.29      1.56 o 
   1   2   1       47.75       70.37      0.86 o 
   2   2   1       16.30       17.15      0.59 o 
   3   2   1      197.85      262.67      1.91 o 
   4   2   1       45.85       72.56      1.10 o 
   5   2   1      142.00      145.19      1.92 o 
   6   2   1       15.97       16.69      1.61 o 
   7   2   1        2.03        3.13      0.53 o 
   8   2   1       25.50       22.38      0.82 o 
  -6   3   1     2514.03     2376.56     21.89 o 
  -5   3   1      875.85      931.82      8.96 o 
  -4   3   1      675.66      704.55      5.15 o 
  -3   3   1     3899.24     3637.07     41.79 o 
  -2   3   1     2537.29     2603.49     19.85 o 
  -1   3   1     3161.40     3648.16     25.52 o 
   2   3   1       92.74       66.56      0.89 o 
   3   3   1     5836.42     5858.66    107.07 o 
   4   3   1     6802.97     6841.68     46.66 o 
   5   3   1      482.32      489.28      4.65 o 
   6   3   1     2465.54     2348.77     26.82 o 
   7   3   1     5156.31     5038.48     38.85 o 
   8   3   1      690.05      683.47     10.09 o 
   9   3   1      331.73      285.29      7.26 o 
  -5   4   1       31.25       31.53      1.01 o 
  -4   4   1       23.88       24.23      0.60 o 
  -3   4   1       35.10       39.82      1.48 o 
  -2   4   1       40.44       47.09      2.67 o 
  -1   4   1       38.87       47.99      0.99 o 
   0   4   1       18.86       35.97      0.88 o 
   1   4   1        0.60        0.12      0.29 o 
   2   4   1       61.63       61.32      0.86 o 
   3   4   1       46.00       38.69      0.71 o 
   4   4   1        8.46        1.71      0.37 o 
   5   4   1        0.03        0.56      0.18 o 
   6   4   1       44.32       42.82      0.99 o 
   7   4   1       26.04       24.55      1.00 o 
   8   4   1       16.04       16.47      0.70 o 
   9   4   1        0.72        1.28      0.32 o 
  -4   5   1      234.40      257.18      3.75 o 
  -3   5   1     3406.73     3499.97     20.65 o 
  -2   5   1     2933.54     2892.91     17.31 o 
  -1   5   1      493.99      503.72      3.91 o 
   0   5   1     4819.92     5013.86     40.27 o 
   1   5   1     5462.30     5351.03     40.24 o 
   2   5   1      385.38      360.33      3.89 o 
   3   5   1     5050.11     5409.12     40.91 o 
   4   5   1    10687.72    11144.65     82.02 o 
   5   5   1      731.32      722.74      6.76 o 
   6   5   1      465.15      455.16      3.95 o 
   7   5   1     3875.59     3797.92     25.74 o 
   8   5   1     1002.16      974.38     11.01 o 
   9   5   1      182.42      174.49      4.44 o 
  -3   6   1        5.10        8.13      0.62 o 
  -2   6   1       24.73       21.47      0.62 o 
  -1   6   1       46.73       50.41      1.14 o 
   0   6   1       12.08        9.14      0.48 o 
   1   6   1      206.85      200.12      3.25 o 
   2   6   1        9.10        9.34      0.93 o 
   3   6   1      304.88      330.05      4.15 o 
   4   6   1       65.08       74.40      1.48 o 
   5   6   1       34.13       28.91      0.74 o 
   6   6   1        0.68        1.95      0.31 o 
   7   6   1       15.97       16.13      0.64 o 
   8   6   1       66.58       67.85      1.50 o 
   9   6   1       40.89       36.93      1.03 o 
  -2   7   1     3186.71     3045.64     18.83 o 
  -1   7   1      600.37      520.23      3.94 o 
   0   7   1     2084.07     2110.17     13.82 o 
   1   7   1     4486.36     4544.34     30.06 o 
   2   7   1      518.89      503.37      4.29 o 
   3   7   1     1133.42     1118.28      7.88 o 
   4   7   1     5637.77     5629.17     36.16 o 
   5   7   1     1343.99     1309.55      8.75 o 
   6   7   1      419.91      409.24      3.36 o 
   7   7   1     3195.30     3222.30     18.96 o 
   8   7   1     1604.60     1669.01     17.16 o 
  -1   8   1        0.95        1.03      0.22 o 
   0   8   1        6.95        9.99      0.56 o 
   1   8   1       32.60       30.72      1.25 o 
   2   8   1        4.49        5.04      0.40 o 
   3   8   1      353.24      341.00      3.21 o 
   4   8   1       16.93       17.42      0.64 o 
   5   8   1      531.25      547.38      4.47 o 
   6   8   1       28.04       26.14      0.69 o 
   7   8   1      214.34      203.20      2.01 o 
   8   8   1       22.41       27.69      1.22 o 
   0   9   1      810.36      705.42      6.92 o 
   1   9   1     2678.42     2613.17     19.75 o 
   2   9   1     1078.88      982.76      7.52 o 
   3   9   1     1218.82     1125.73      8.74 o 
   4   9   1     3547.54     3575.29     24.51 o 
   5   9   1     1130.85     1191.82      8.80 o 
   6   9   1      147.64      159.81      2.06 o 
   7   9   1     1335.88     1364.77      9.71 o 
   3  10   1       50.46       38.02      0.77 o 
   4  10   1       17.54       17.03      1.08 o 
   5  10   1      176.33      173.19      1.93 o 
   6  10   1       52.60       47.50      0.89 o 
  -6  -9   2      653.40      633.29      5.13 o 
  -5  -9   2       45.81       48.44      0.95 o 
  -4  -9   2      689.59      723.84      8.01 o 
  -3  -9   2      337.95      330.22      6.05 o 
  -7  -8   2      586.27      592.23      4.23 o 
  -6  -8   2     1149.10     1177.96      8.16 o 
  -5  -8   2     1228.05     1246.67      9.25 o 
  -4  -8   2      895.41      914.24      7.08 o 
  -3  -8   2     1311.24     1299.80     11.18 o 
  -2  -8   2     1782.36     1731.95     24.77 o 
   0  -8   2     2519.17     2350.26     31.07 o 
   1  -8   2     1355.40     1255.59     12.21 o 
  -7  -7   2      104.70      118.38      1.26 o 
  -6  -7   2      327.37      327.79      2.96 o 
  -5  -7   2       47.32       50.47      1.03 o 
  -4  -7   2      950.16      952.84      7.48 o 
  -3  -7   2      608.70      595.71      6.20 o 
  -2  -7   2     1065.82     1017.73     12.59 o 
   0  -7   2      124.76      120.69      2.48 o 
   1  -7   2      411.37      386.43      3.87 o 
   2  -7   2       99.73      112.65      1.45 o 
   3  -7   2      110.37      122.96      1.43 o 
  -8  -6   2      689.96      658.99     15.27 o 
  -7  -6   2      620.81      628.72      7.51 o 
  -6  -6   2     1752.13     1781.72     11.57 o 
  -5  -6   2     2720.57     2817.16     17.78 o 
  -4  -6   2     2007.78     1950.66     13.26 o 
  -3  -6   2     2381.52     2198.23     16.81 o 
  -2  -6   2     2946.47     2636.22     16.64 o 
   0  -6   2     1713.89     1583.62     29.05 o 
   1  -6   2     1045.28     1009.43      7.91 o 
   2  -6   2     1759.15     1778.25     12.27 o 
   3  -6   2     3651.50     3701.28     24.31 o 
   4  -6   2     1860.63     1809.75     12.04 o 
  -8  -5   2       29.79       31.12      0.84 o 
  -7  -5   2      311.27      324.80      3.51 o 
  -6  -5   2      372.07      368.45      3.49 o 
  -5  -5   2      119.26      126.08      1.62 o 
  -4  -5   2      532.68      487.18     11.93 o 
  -3  -5   2      297.55      328.30      2.43 o 
  -2  -5   2      502.86      504.88      3.46 o 
  -1  -5   2     1698.03     1629.36     30.38 o 
   0  -5   2      347.49      312.50      5.72 o 
   1  -5   2      908.23      937.91     10.10 o 
   2  -5   2       34.62       33.73      1.13 o 
   3  -5   2       33.18       31.57      0.81 o 
   4  -5   2       87.70       84.31      1.16 o 
   5  -5   2       18.28       21.50      0.62 o 
  -8  -4   2     2361.41     2074.45     45.83 o 
  -7  -4   2     1765.47     1806.77     20.98 o 
  -6  -4   2      784.93      785.08      6.59 o 
  -5  -4   2     1083.10     1011.57      6.87 o 
  -4  -4   2     1950.32     1963.83     16.31 o 
  -3  -4   2     2730.98     2760.65     18.24 o 
  -2  -4   2     3552.77     3589.30     19.09 o 
  -1  -4   2     5346.33     5368.50     34.66 o 
   0  -4   2     6267.50     6223.86     37.47 o 
   1  -4   2     3496.52     3377.40     24.64 o 
   2  -4   2     2930.10     2938.07     26.16 o 
   3  -4   2     3968.62     3911.36     24.43 o 
   4  -4   2     1164.63     1191.79      8.15 o 
   5  -4   2      189.50      205.27      2.07 o 
   6  -4   2     1797.24     1787.23     13.45 o 
  -8  -3   2        5.51        5.33      0.67 o 
  -7  -3   2      237.75      259.10      3.16 o 
  -6  -3   2      294.00      271.65      3.26 o 
  -5  -3   2       88.95       84.09      1.39 o 
  -4  -3   2     1503.25     1473.97     11.46 o 
  -3  -3   2        2.43        6.54      0.40 o 
  -2  -3   2     1240.67     1345.39      7.45 o 
  -1  -3   2      455.94      401.61      2.63 o 
   0  -3   2        5.33        2.84      0.32 o 
   1  -3   2     1624.52     1708.04     10.67 o 
   2  -3   2       97.70       97.62      1.32 o 
   3  -3   2      563.56      536.14      4.72 o 
   4  -3   2       49.11       51.89      0.90 o 
   5  -3   2       33.11       36.04      0.79 o 
   6  -3   2       38.27       40.39      0.74 o 
  -8  -2   2      628.69      556.21      7.76 o 
  -7  -2   2      838.83      852.44      7.26 o 
  -6  -2   2      676.63      680.31      5.77 o 
  -5  -2   2     1319.07     1234.23     12.99 o 
  -4  -2   2     6894.27     7283.41     57.47 o 
  -3  -2   2     9333.90     9587.03    101.29 o 
  -2  -2   2     2014.82     1931.15     14.12 o 
  -1  -2   2     2565.14     2407.11     14.21 o 
   1  -2   2     3098.74     2984.24     19.05 o 
   2  -2   2     1498.98     1484.29     10.28 o 
   3  -2   2     6760.60     7099.18     57.07 o 
   4  -2   2     4895.00     5089.06     40.01 o 
   5  -2   2     1015.57     1047.38      6.86 o 
   6  -2   2     2401.63     2478.03     16.53 o 
   7  -2   2     2417.03     2332.99     17.68 o 
  -7  -1   2      344.80      356.04      5.34 o 
  -6  -1   2       37.21       33.16      1.75 o 
  -5  -1   2      256.32      251.28      2.68 o 
  -4  -1   2      602.30      564.30      9.01 o 
  -3  -1   2       73.41      113.51      1.18 o 
  -2  -1   2     2594.80     2801.56     21.91 o 
  -1  -1   2     1524.01     1570.43     14.70 o 
   0  -1   2     1882.13     1805.52     11.12 o 
   1  -1   2     1261.21     1325.75      7.79 o 
   2  -1   2      131.90      129.25      1.26 o 
   3  -1   2      410.08      380.86      3.07 o 
   4  -1   2      861.23      972.27      9.71 o 
   5  -1   2       91.04       91.03      1.63 o 
   6  -1   2      283.12      276.88      3.11 o 
   7  -1   2       52.42       53.75      1.29 o 
   8  -1   2       10.21        8.44      0.45 o 
  -7   0   2     1486.43     1485.17     19.12 o 
  -6   0   2     2929.53     2953.05     23.33 o 
  -5   0   2     1069.66     1008.03      8.49 o 
  -4   0   2     1208.39     1202.56     12.95 o 
  -3   0   2     5207.03     5287.45     45.31 o 
  -2   0   2     2114.72     1943.98     12.36 o 
  -1   0   2     1560.60     1361.62     13.63 o 
   2   0   2     1583.32     1437.49      9.47 o 
   3   0   2     7612.18     7249.36    153.05 o 
   4   0   2     6851.94     7115.16     47.45 o 
   5   0   2      368.82      383.30      4.28 o 
   6   0   2     1168.62     1145.78      8.88 o 
   7   0   2     3617.39     3573.01     36.72 o 
   8   0   2      795.59      776.28      7.21 o 
  -6   1   2       16.52       15.23      0.99 o 
  -5   1   2      335.49      336.21      3.51 o 
  -4   1   2      372.21      345.16      4.83 o 
  -3   1   2      225.85      209.37      3.82 o 
  -2   1   2      793.70      850.94      5.93 o 
  -1   1   2      109.46       97.28      1.09 o 
   0   1   2      875.94      737.90      5.69 o 
   1   1   2     2404.37     2610.87     37.89 o 
   2   1   2      264.11      305.26      1.89 o 
   3   1   2     1389.66     1314.46      7.47 o 
   4   1   2      109.72      149.23      1.41 o 
   5   1   2       90.85      101.16      1.54 o 
   6   1   2      574.05      541.76      4.70 o 
   7   1   2        0.48        3.19      0.70 o 
   8   1   2      288.73      267.72      4.11 o 
  -6   2   2     1750.85     1736.69     29.54 o 
  -5   2   2      796.14      806.55      6.49 o 
  -4   2   2      651.10      628.64      5.67 o 
  -3   2   2     6235.77     6331.72     55.75 o 
  -2   2   2     6983.62     7459.02     54.98 o 
  -1   2   2     1049.82      980.47      8.55 o 
   0   2   2     4899.05     4678.32     41.54 o 
   2   2   2     1756.46     1701.64      9.95 o 
   3   2   2     5001.52     4599.37     54.74 o 
   4   2   2     9445.96     9350.94    187.81 o 
   5   2   2     1371.30     1445.08     12.97 o 
   6   2   2     1638.38     1540.22     29.57 o 
   7   2   2     4943.94     4739.91     36.66 o 
   8   2   2      901.06      872.83      7.56 o 
   9   2   2      107.82      100.91      1.90 o 
  -5   3   2       63.50       62.78      1.92 o 
  -4   3   2      111.30      118.58      1.66 o 
  -3   3   2       15.38       12.03      0.55 o 
  -2   3   2      851.33      934.64      7.76 o 
  -1   3   2        0.00       -0.21      0.21 o 
   0   3   2      947.26      938.18      7.13 o 
   1   3   2       16.76       26.32      0.46 o 
   2   3   2       29.69       30.98      0.65 o 
   3   3   2      125.28       97.87      0.94 o 
   4   3   2      112.92      136.83      1.68 o 
   5   3   2      131.82      133.91      1.70 o 
   6   3   2      109.50      107.17      2.08 o 
   7   3   2        5.59        4.29      0.43 o 
   8   3   2      120.89      119.24      2.06 o 
   9   3   2        5.24        5.86      0.37 o 
  -5   4   2      925.65      865.85     13.25 o 
  -4   4   2      480.34      482.48      3.90 o 
  -3   4   2     2656.56     2679.18     18.81 o 
  -2   4   2     3732.68     3723.53     21.07 o 
  -1   4   2      953.22      986.97      8.12 o 
   0   4   2     3739.29     3706.39     27.73 o 
   2   4   2     2892.62     3174.29     22.72 o 
   3   4   2     2385.90     2388.39     15.91 o 
   4   4   2     5925.19     6017.58     41.84 o 
   5   4   2     1651.74     1712.38     16.90 o 
   6   4   2     1246.34     1192.31     14.84 o 
   7   4   2     4324.99     4078.72     35.00 o 
   8   4   2     1175.13     1166.94     10.31 o 
   9   4   2      125.30      128.58      4.09 o 
  -4   5   2        0.16        1.34      0.28 o 
  -3   5   2        0.80        2.02      0.28 o 
  -2   5   2       77.06       84.16      1.11 o 
  -1   5   2      174.92      168.10      1.73 o 
   0   5   2      305.66      312.27      3.23 o 
   1   5   2      489.17      547.02      7.90 o 
   2   5   2      390.12      436.01      4.03 o 
   3   5   2      123.03      118.18      1.58 o 
   4   5   2       14.77       10.16      0.70 o 
   5   5   2        7.91        8.66      0.67 o 
   6   5   2       64.53       58.00      1.13 o 
   7   5   2       36.93       37.95      1.48 o 
   8   5   2       53.98       50.32      1.14 o 
   9   5   2       18.09       17.77      0.59 o 
  -3   6   2     2420.35     2292.51     20.60 o 
  -2   6   2     2853.48     2874.52     18.04 o 
  -1   6   2      556.45      582.37      4.24 o 
   0   6   2     1386.86     1353.13      9.26 o 
   1   6   2     3936.35     3727.17     23.66 o 
   2   6   2     1567.57     1656.42     13.30 o 
   3   6   2     2362.44     2393.98     20.34 o 
   4   6   2     6234.02     6125.76     46.46 o 
   5   6   2     1976.32     1913.17     11.50 o 
   6   6   2      722.00      730.45      5.61 o 
   7   6   2     2926.17     2928.48     20.15 o 
   8   6   2     1187.34     1240.57     10.34 o 
   9   6   2      115.73      112.90      1.69 o 
  -2   7   2       38.48       41.56      1.23 o 
  -1   7   2        4.63        3.57      0.43 o 
   0   7   2       13.03       15.08      0.60 o 
   1   7   2      321.44      308.59      2.70 o 
   2   7   2        3.15        4.54      0.50 o 
   3   7   2      563.53      539.54      4.06 o 
   4   7   2        0.01        3.93      0.61 o 
   5   7   2      261.58      268.03      2.46 o 
   6   7   2        1.50        2.47      0.31 o 
   7   7   2        0.91        2.41      0.33 o 
   8   7   2        0.09        1.52      0.34 o 
   9   7   2       37.84       34.68      1.70 o 
  -1   8   2      323.07      313.47      3.13 o 
   0   8   2     1299.77     1275.05      8.46 o 
   1   8   2     4823.86     4700.78     30.89 o 
   2   8   2     1666.30     1646.98     11.01 o 
   3   8   2      761.19      801.45      5.90 o 
   4   8   2     2563.17     2597.98     17.01 o 
   5   8   2      851.67      874.67      6.10 o 
   6   8   2      362.62      382.53      4.19 o 
   7   8   2     2964.23     2927.41     21.30 o 
   8   8   2     1944.14     2001.46     20.12 o 
   1   9   2        0.45        1.62      0.30 o 
   2   9   2       33.71       39.44      0.81 o 
   3   9   2       45.57       39.10      0.82 o 
   4   9   2        5.39        6.94      0.61 o 
   5   9   2      149.58      146.28      1.61 o 
   6   9   2       13.00       13.81      0.50 o 
   7   9   2       93.71      101.09      1.17 o 
   8   9   2        3.74        2.68      0.49 o 
   3  10   2      244.64      225.98      2.41 o 
   4  10   2     2414.57     2286.84     16.42 o 
   5  10   2     2118.71     1990.94     23.00 o 
   6  10   2      535.65      508.81      4.44 o 
  -5  -9   3     1121.21     1072.50     10.01 o 
  -4  -9   3     1098.43     1101.95     11.57 o 
  -6  -8   3        7.40        6.40      0.39 o 
  -5  -8   3       75.74       71.46      1.15 o 
  -4  -8   3       11.68       11.02      0.55 o 
  -3  -8   3      145.18      144.87      2.28 o 
  -7  -7   3     1000.60      980.94      9.77 o 
  -6  -7   3      641.57      668.03      5.34 o 
  -5  -7   3     1804.21     1773.59     12.24 o 
  -4  -7   3     2356.80     2351.12     16.89 o 
  -3  -7   3     1386.70     1409.62     11.27 o 
  -2  -7   3     1088.46     1025.41     13.23 o 
   1  -7   3     2974.07     2818.67     30.47 o 
   2  -7   3     2291.71     2236.63     17.31 o 
   3  -7   3     1263.65     1209.41      9.48 o 
  -7  -6   3      169.53      177.08      2.02 o 
  -6  -6   3      216.33      216.55      2.07 o 
  -5  -6   3      264.67      259.34      2.86 o 
  -4  -6   3      452.09      443.32      3.86 o 
  -3  -6   3        3.89        3.09      0.37 o 
  -2  -6   3      121.96      126.83      1.98 o 
   1  -6   3     1665.43     1601.92     15.86 o 
   2  -6   3      125.20      130.18      1.71 o 
   3  -6   3      440.46      464.60      4.04 o 
   4  -6   3      390.91      375.21      3.16 o 
  -7  -5   3      763.24      760.32      8.49 o 
  -6  -5   3      745.55      770.19      5.43 o 
  -5  -5   3     1233.22     1206.80      7.77 o 
  -4  -5   3     2019.64     1944.09     13.36 o 
  -3  -5   3     2624.49     2583.53     21.13 o 
  -2  -5   3     3030.90     2996.51     16.82 o 
  -1  -5   3     3510.77     3089.03     23.52 o 
   1  -5   3     3056.53     3058.02     34.25 o 
   2  -5   3     1062.77     1007.21      7.40 o 
   3  -5   3     1042.73     1070.29      7.87 o 
   4  -5   3     1950.16     2056.28     14.96 o 
   5  -5   3     1782.98     1775.53     11.93 o 
  -7  -4   3      368.34      389.97      3.82 o 
  -6  -4   3        1.03        1.00      0.34 o 
  -5  -4   3      224.08      225.30      2.18 o 
  -4  -4   3      727.76      673.00      5.87 o 
  -3  -4   3        0.21        0.76      0.23 o 
  -2  -4   3     2104.55     2242.47     16.95 o 
  -1  -4   3      226.61      192.24      1.44 o 
   0  -4   3      442.19      421.15      7.21 o 
   1  -4   3     1406.49     1473.49     12.03 o 
   2  -4   3      155.28      141.38      1.96 o 
   3  -4   3     2119.75     2126.33     13.73 o 
   4  -4   3      447.87      454.04      3.47 o 
   5  -4   3      712.14      727.29      4.92 o 
   6  -4   3      266.78      283.90      2.48 o 
  -7  -3   3      814.17      811.31      7.59 o 
  -6  -3   3     1877.19     1934.15     21.09 o 
  -5  -3   3     2402.76     2375.26     18.10 o 
  -4  -3   3     2015.14     1951.00     16.21 o 
  -3  -3   3     3306.98     3307.29     27.06 o 
  -2  -3   3     3684.27     3854.01     26.69 o 
  -1  -3   3     2038.73     1897.12     12.41 o 
   0  -3   3     3210.28     2948.20     14.57 o 
   1  -3   3     4795.39     4811.97     32.30 o 
   2  -3   3     3589.42     3658.08     26.34 o 
   3  -3   3     4325.05     4457.14     34.97 o 
   4  -3   3     3987.31     4032.44     34.36 o 
   5  -3   3     1193.12     1211.12      7.82 o 
   6  -3   3      791.42      786.96      5.20 o 
   7  -3   3     1277.19     1160.87     17.38 o 
  -7  -2   3      308.96      323.47      3.43 o 
  -6  -2   3        0.29        1.39      0.41 o 
  -5  -2   3      757.33      741.55      6.75 o 
  -4  -2   3      156.87      143.68      3.38 o 
  -3  -2   3      261.94      262.31      2.72 o 
  -2  -2   3     1321.27     1404.36      9.38 o 
  -1  -2   3      386.25      360.74      3.67 o 
   0  -2   3     3427.39     3371.65     25.47 o 
   1  -2   3     1655.89     1681.34     11.27 o 
   2  -2   3      888.74     1027.02      7.72 o 
   3  -2   3     1071.13     1060.54      8.21 o 
   4  -2   3      176.54      196.14      2.84 o 
   5  -2   3      744.27      762.20      5.02 o 
   6  -2   3      596.19      623.63      4.20 o 
   7  -2   3      350.80      367.24      3.40 o 
  -7  -1   3      738.90      733.62      7.43 o 
  -6  -1   3      756.86      790.83      7.00 o 
  -5  -1   3     1512.10     1500.16     12.41 o 
  -4  -1   3     1912.79     1897.66     19.39 o 
  -3  -1   3     3297.45     3248.69     26.39 o 
  -2  -1   3     4902.75     5161.64     35.34 o 
  -1  -1   3     3657.67     3635.92     38.57 o 
   2  -1   3     3802.74     3879.62     26.93 o 
   3  -1   3     2633.12     2628.70     21.86 o 
   4  -1   3     3429.71     3516.47     35.55 o 
   5  -1   3     1516.59     1483.22     11.24 o 
   6  -1   3     1857.53     1832.88     12.74 o 
   7  -1   3     3421.16     3532.45     26.42 o 
   8  -1   3     1065.24     1020.89     10.08 o 
  -6   0   3       38.32       43.05      1.08 o 
  -5   0   3      330.04      314.92      3.40 o 
  -4   0   3      205.79      181.32      2.36 o 
  -3   0   3      263.52      237.76      2.67 o 
  -2   0   3     1421.34     1466.01     12.22 o 
  -1   0   3        0.33        2.99      0.84 o 
   0   0   3     2091.99     2005.84     19.34 o 
   1   0   3     1311.56     1424.43     10.32 o 
   2   0   3     1429.01     1573.22     12.15 o 
   3   0   3     1830.82     1785.40     15.22 o 
   4   0   3      278.24      306.80      2.57 o 
   5   0   3      377.40      370.52      3.82 o 
   6   0   3       45.64       43.58      1.22 o 
   7   0   3       13.17       17.69      2.28 o 
   8   0   3      235.34      245.33      2.55 o 
  -6   1   3      868.61      907.14     12.53 o 
  -5   1   3     1674.60     1709.07     12.65 o 
  -4   1   3     2324.96     2234.50     17.69 o 
  -3   1   3     2611.22     2580.40     22.95 o 
  -2   1   3     2221.60     2161.22     28.42 o 
  -1   1   3     2533.62     2518.16     15.60 o 
   2   1   3     2528.04     2434.51     17.14 o 
   3   1   3     2930.66     2765.36     17.20 o 
   4   1   3     8111.78     8222.91     58.85 o 
   5   1   3     3324.88     3446.69     29.76 o 
   6   1   3     1296.29     1199.57     10.00 o 
   7   1   3     2576.63     2534.75     20.03 o 
   8   1   3     1000.87      976.51     15.55 o 
   9   1   3      228.08      214.10      5.36 o 
  -6   2   3       83.70       93.73      2.01 o 
  -5   2   3      668.00      663.45      9.65 o 
  -4   2   3        0.33        2.92      0.74 o 
  -3   2   3      407.45      367.99      3.45 o 
  -2   2   3      513.07      563.04      5.79 o 
  -1   2   3       16.10       18.95      0.89 o 
   0   2   3     2344.94     2257.35     15.93 o 
   1   2   3     1554.12     1790.30     15.51 o 
   2   2   3     1931.14     2034.37     16.28 o 
   3   2   3     2283.46     2340.15     18.83 o 
   4   2   3      151.91      139.64      1.44 o 
   5   2   3      949.95     1014.47      8.62 o 
   6   2   3        3.05        2.47      0.48 o 
   7   2   3       92.47       90.09      1.63 o 
   8   2   3       10.53       13.28      0.64 o 
   9   2   3       41.59       36.34      0.80 o 
  -5   3   3      757.16      789.80      7.89 o 
  -4   3   3     1067.78     1131.10     10.18 o 
  -3   3   3     2907.79     2836.63     19.22 o 
  -2   3   3     3377.65     3376.93     39.48 o 
  -1   3   3     2080.36     2167.29     15.93 o 
   0   3   3     4878.16     4900.49     32.11 o 
   1   3   3     6297.57     6208.31     50.30 o 
   2   3   3     1166.28     1127.55      7.69 o 
   3   3   3     2625.95     2616.67     17.35 o 
   4   3   3     9272.09     9338.68    178.73 o 
   5   3   3     3573.39     3650.76     31.89 o 
   6   3   3      846.73      835.19     10.54 o 
   7   3   3     2792.56     2646.41     20.79 o 
   8   3   3     2003.13     1990.06     15.89 o 
   9   3   3      392.27      384.47      4.58 o 
  -4   4   3        1.52        4.10      0.70 o 
  -3   4   3     1113.92     1120.90     10.23 o 
  -2   4   3      228.92      236.13      2.28 o 
  -1   4   3      701.30      730.51      6.37 o 
   0   4   3      568.71      567.76      5.04 o 
   1   4   3       19.56       34.03      1.43 o 
   2   4   3      752.17      804.41      5.79 o 
   3   4   3     1400.93     1485.79     10.92 o 
   4   4   3      319.54      303.85      3.86 o 
   5   4   3     1541.26     1688.48     14.17 o 
   6   4   3        5.17        6.99      1.08 o 
   7   4   3      431.36      411.20      3.94 o 
   8   4   3       22.23       24.26      1.20 o 
   9   4   3       15.85       14.66      0.73 o 
  -4   5   3      852.71      777.93     12.19 o 
  -3   5   3     1600.97     1628.53     13.87 o 
  -2   5   3     1702.91     1690.81     11.74 o 
  -1   5   3      326.21      319.96      3.46 o 
   0   5   3     2060.35     1974.48     13.68 o 
   1   5   3     7743.52     7910.70     85.58 o 
   2   5   3     3064.74     3173.24     24.34 o 
   3   5   3     1923.22     1984.82     14.54 o 
   4   5   3     6218.62     6309.41     47.69 o 
   5   5   3     2220.94     2212.79     17.40 o 
   6   5   3      306.66      294.89      2.80 o 
   7   5   3     2532.85     2454.99     19.39 o 
   8   5   3     2297.80     2269.02     16.83 o 
   9   5   3      367.95      353.58      4.47 o 
  -3   6   3      428.39      408.13      5.22 o 
  -2   6   3       78.50       76.92      1.34 o 
  -1   6   3      734.52      713.52      4.96 o 
   0   6   3      498.64      454.19      3.37 o 
   1   6   3      390.27      357.05      2.95 o 
   2   6   3      702.10      700.28      5.18 o 
   3   6   3       23.52       22.42      1.52 o 
   4   6   3      167.79      164.35      3.35 o 
   5   6   3      177.72      181.56      1.73 o 
   6   6   3        0.83        2.39      0.30 o 
   7   6   3      333.46      324.57      3.04 o 
   8   6   3        9.13       12.25      1.65 o 
   9   6   3      121.41      106.34      2.49 o 
  -2   7   3     2095.26     1994.91     25.74 o 
  -1   7   3     1302.96     1234.78      7.71 o 
   0   7   3     1794.33     1755.94     14.10 o 
   1   7   3     4342.91     4339.65     26.22 o 
   2   7   3      926.24      809.70      6.04 o 
   3   7   3      101.71      104.53      1.98 o 
   4   7   3     3416.37     3334.59     20.39 o 
   5   7   3     3476.96     3482.72     21.35 o 
   6   7   3      713.95      730.72      4.94 o 
   7   7   3     2479.58     2466.90     15.80 o 
   8   7   3     2434.63     2373.38     34.67 o 
   9   7   3      150.05      146.36      2.94 o 
   0   8   3       23.95       22.34      0.74 o 
   1   8   3       77.59       74.02      1.09 o 
   2   8   3      207.32      219.50      2.14 o 
   3   8   3       35.41       31.16      0.87 o 
   4   8   3      230.46      244.13      2.27 o 
   5   8   3        5.90        7.51      0.43 o 
   6   8   3       94.62       94.07      1.44 o 
   7   8   3        8.80        8.76      0.40 o 
   8   8   3        0.22        2.13      0.32 o 
   1   9   3     1999.25     1894.29     14.34 o 
   2   9   3     1496.84     1465.72     10.16 o 
   3   9   3      625.24      619.71      4.79 o 
   4   9   3     3259.23     3296.76     20.93 o 
   5   9   3     2869.84     2926.65     18.80 o 
   6   9   3      137.57      141.02      1.42 o 
   7   9   3      625.10      647.90      4.79 o 
   8   9   3     1703.13     1656.49     28.40 o 
   4  10   3        0.76        2.43      0.35 o 
   5  10   3       21.81       20.55      0.82 o 
   6  10   3        2.40        2.08      0.27 o 
  -5  -8   4     2013.94     2005.19     15.18 o 
  -4  -8   4      854.57      846.60      6.97 o 
  -3  -8   4      115.24      121.65      4.64 o 
  -6  -7   4       12.85       10.48      0.40 o 
  -5  -7   4      140.32      140.85      1.76 o 
  -4  -7   4      354.72      358.74      3.20 o 
  -3  -7   4      240.42      239.99      2.77 o 
  -2  -7   4      472.97      457.29      5.60 o 
   2  -7   4        6.33        6.49      0.52 o 
   3  -7   4      456.89      481.46      5.82 o 
  -6  -6   4      235.24      235.98      2.18 o 
  -5  -6   4     2124.96     2150.06     14.60 o 
  -4  -6   4     2294.66     2285.12     15.55 o 
  -3  -6   4      921.73      897.04      9.54 o 
  -2  -6   4     2985.82     2915.93     22.10 o 
   2  -6   4     3007.07     2937.00     24.78 o 
   3  -6   4     1802.26     1836.53     14.25 o 
   4  -6   4     1105.12     1092.71      8.59 o 
  -7  -5   4      153.07      160.71      2.36 o 
  -6  -5   4       35.08       31.96      1.34 o 
  -5  -5   4      238.50      247.17      2.36 o 
  -4  -5   4        6.47        6.76      0.64 o 
  -3  -5   4       49.43       44.61      1.27 o 
  -2  -5   4      564.66      541.17      6.05 o 
  -1  -5   4       16.06       16.75      1.52 o 
   1  -5   4        8.83        8.46      0.82 o 
   2  -5   4        4.85        6.13      0.50 o 
   3  -5   4       50.64       55.69      1.10 o 
   4  -5   4      271.43      271.23      2.73 o 
   5  -5   4      178.67      177.75      2.09 o 
  -7  -4   4      948.15      940.67     14.65 o 
  -6  -4   4      334.18      344.32      6.32 o 
  -5  -4   4     2221.04     2257.63     17.23 o 
  -4  -4   4     3010.46     2920.26     18.67 o 
  -3  -4   4      646.84      592.01      6.51 o 
  -2  -4   4     1599.90     1549.06     12.99 o 
  -1  -4   4     4403.97     4212.18     36.14 o 
   0  -4   4     2998.12     2811.74     24.53 o 
   1  -4   4     3686.86     3650.07     30.66 o 
   2  -4   4     4544.05     4536.88     54.29 o 
   3  -4   4     1546.44     1549.69     10.86 o 
   4  -4   4      940.03      956.31      6.73 o 
   5  -4   4     1897.87     1959.03     13.46 o 
   6  -4   4     1540.15     1542.54      9.74 o 
  -7  -3   4       96.80      101.38      1.93 o 
  -6  -3   4        3.02        4.88      0.45 o 
  -5  -3   4      402.49      385.95      3.56 o 
  -4  -3   4       23.36       21.27      0.73 o 
  -3  -3   4      347.59      327.18      3.57 o 
  -2  -3   4       73.13       71.01      1.17 o 
  -1  -3   4       15.37       12.29      0.79 o 
   0  -3   4      203.23      150.25      1.69 o 
   1  -3   4      689.44      739.74      7.83 o 
   2  -3   4      254.86      277.41      4.19 o 
   3  -3   4      263.29      247.50      3.12 o 
   4  -3   4       23.88       25.48      1.03 o 
   5  -3   4        3.07        5.07      0.49 o 
   6  -3   4      564.04      593.40      4.44 o 
   7  -3   4       24.59       19.86      1.03 o 
  -7  -2   4      892.16      859.00     11.80 o 
  -6  -2   4      585.90      586.48      7.80 o 
  -5  -2   4     1769.99     1773.58     13.67 o 
  -4  -2   4     2835.54     2753.12     22.51 o 
  -3  -2   4     1190.20     1153.56     12.09 o 
  -2  -2   4     2772.67     2870.00     31.13 o 
  -1  -2   4     7338.83     7554.85    145.38 o 
   0  -2   4     4115.23     4023.23     42.41 o 
   1  -2   4     2372.82     2261.47     15.43 o 
   2  -2   4     3282.23     3190.10     29.79 o 
   3  -2   4     2720.22     2767.56     20.17 o 
   4  -2   4     3099.01     3145.11     23.03 o 
   5  -2   4     3870.71     3935.89     23.49 o 
   6  -2   4     1874.76     1970.89     12.18 o 
   7  -2   4      635.81      664.70      5.27 o 
  -6  -1   4       78.76       87.91      2.16 o 
  -5  -1   4      642.10      641.12      5.46 o 
  -4  -1   4        0.98        3.32      0.69 o 
  -3  -1   4      812.98      815.83     10.49 o 
  -2  -1   4      354.08      361.85      3.06 o 
  -1  -1   4      213.91      252.87      2.21 o 
   0  -1   4      385.88      305.59      2.38 o 
   1  -1   4      541.88      650.07      4.46 o 
   2  -1   4        3.02        3.54      0.49 o 
   3  -1   4     2234.32     2344.25     18.89 o 
   4  -1   4      115.84      143.51      2.00 o 
   5  -1   4     1122.75     1107.70      7.91 o 
   6  -1   4      248.29      236.15      2.26 o 
   7  -1   4       23.74       24.94      0.86 o 
   8  -1   4      346.12      319.18      3.22 o 
  -6   0   4      805.08      823.90      7.35 o 
  -5   0   4     1053.18     1088.77      9.17 o 
  -4   0   4     1489.36     1389.85     11.49 o 
  -3   0   4     1515.34     1466.72     13.60 o 
  -2   0   4     3471.21     3536.86     28.22 o 
  -1   0   4     6501.60     6656.98     45.81 o 
   0   0   4     4001.21     3853.67     36.12 o 
   1   0   4     2881.51     2833.26     21.60 o 
   2   0   4     6124.21     6194.83     93.90 o 
   3   0   4     5687.60     5821.96     38.91 o 
   4   0   4     3197.27     3238.32     23.24 o 
   5   0   4     2256.89     2239.50     16.66 o 
   6   0   4     1602.41     1517.82     15.77 o 
   7   0   4     1467.76     1476.35     11.84 o 
   8   0   4     1514.98     1512.07     12.01 o 
  -6   1   4       97.34      102.13      3.29 o 
  -5   1   4      302.44      302.41      3.98 o 
  -4   1   4        4.89        6.33      0.47 o 
  -3   1   4     1141.96     1055.11      8.33 o 
  -2   1   4      129.82      142.13      2.18 o 
  -1   1   4     1447.50     1592.27     11.33 o 
   0   1   4      514.22      440.30      3.50 o 
   1   1   4      116.79      127.41      1.35 o 
   2   1   4      380.21      379.53      2.64 o 
   3   1   4      780.10      716.51      5.43 o 
   4   1   4       41.52       74.72      1.66 o 
   5   1   4     1459.28     1516.19     12.52 o 
   6   1   4      589.99      567.67      5.24 o 
   7   1   4      692.32      662.92      5.65 o 
   8   1   4      564.29      543.52      6.44 o 
   9   1   4       33.48       30.91      1.07 o 
  -5   2   4     1385.21     1393.39     14.90 o 
  -4   2   4     2019.88     2065.52     21.55 o 
  -3   2   4     1880.87     1832.45     14.63 o 
  -2   2   4     2493.65     2523.58     25.85 o 
  -1   2   4     2574.81     2483.66     30.15 o 
   0   2   4     2193.20     2027.38     19.68 o 
   1   2   4     3763.17     3721.28     27.56 o 
   2   2   4     5135.02     5296.28     34.69 o 
   3   2   4     5465.78     5434.94     34.22 o 
   4   2   4     4956.48     4900.77     35.40 o 
   5   2   4     2705.31     2697.03     21.48 o 
   6   2   4     2012.03     1840.64     19.46 o 
   7   2   4     2486.19     2315.44     18.33 o 
   8   2   4     1369.18     1347.64     11.09 o 
   9   2   4      512.36      464.10      4.42 o 
  -4   3   4      119.57      120.12      1.61 o 
  -3   3   4      112.13      104.57      1.72 o 
  -2   3   4       52.46       52.52      1.24 o 
  -1   3   4      323.87      329.63      4.38 o 
   0   3   4      664.12      638.85      6.49 o 
   1   3   4      312.81      342.07      2.93 o 
   2   3   4      620.35      658.19      4.77 o 
   3   3   4        3.03       12.73      1.09 o 
   4   3   4       19.74        7.52      0.46 o 
   5   3   4      409.38      405.10      8.66 o 
   6   3   4      169.84      169.31      5.71 o 
   7   3   4      432.78      388.44      3.98 o 
   8   3   4      456.31      462.53      4.50 o 
   9   3   4       72.83       69.26      1.31 o 
  -4   4   4      723.12      729.55     13.18 o 
  -3   4   4      447.22      470.39      4.45 o 
  -2   4   4     1404.77     1394.35     10.68 o 
  -1   4   4     2952.42     2832.87     20.39 o 
   0   4   4     3592.12     3613.47     29.53 o 
   1   4   4     5004.04     5178.74     36.00 o 
   2   4   4     3617.18     3736.43     44.35 o 
   3   4   4     1752.40     1716.41     12.59 o 
   4   4   4     3243.76     3134.91     25.93 o 
   5   4   4     2654.94     2661.41     24.24 o 
   6   4   4     1008.66      947.29      9.77 o 
   7   4   4     2518.15     2368.92     17.46 o 
   8   4   4     2650.35     2544.83     25.03 o 
   9   4   4      580.47      563.22      8.77 o 
  -3   5   4       74.49       82.09      1.31 o 
  -2   5   4       16.07       18.35      0.60 o 
  -1   5   4       40.62       39.15      1.41 o 
   0   5   4       50.92       40.77      1.15 o 
   1   5   4       85.58       97.25      6.37 o 
   2   5   4      543.01      556.12      5.09 o 
   3   5   4      313.02      301.66      3.33 o 
   4   5   4      377.06      354.70      3.61 o 
   5   5   4      268.07      255.73      3.74 o 
   6   5   4        3.98        4.07      0.40 o 
   7   5   4      176.62      167.84      2.50 o 
   8   5   4      264.93      251.10      2.85 o 
   9   5   4       71.07       70.81      1.52 o 
  -2   6   4     2196.37     2189.69     16.61 o 
  -1   6   4     1997.37     1998.52     12.21 o 
   0   6   4      938.95      923.69      5.96 o 
   1   6   4     1331.61     1284.13      8.46 o 
   2   6   4     1603.05     1546.81      9.49 o 
   3   6   4     1428.34     1380.44      8.48 o 
   4   6   4     4028.75     3860.04     23.69 o 
   5   6   4     4486.57     4341.34     27.59 o 
   6   6   4     1151.19     1090.91      8.02 o 
   7   6   4     1274.02     1228.33      9.61 o 
   8   6   4     2074.62     2049.95     16.25 o 
   9   6   4      418.74      413.82      5.43 o 
  -1   7   4      255.10      260.02      2.18 o 
   0   7   4       97.60      102.99      1.36 o 
   1   7   4       37.45       39.58      1.20 o 
   2   7   4      147.56      144.23      1.59 o 
   3   7   4      193.63      197.72      1.96 o 
   4   7   4       64.78       58.41      0.99 o 
   5   7   4      971.38      977.56      6.69 o 
   6   7   4       31.34       27.19      0.93 o 
   7   7   4      582.70      587.94      4.70 o 
   8   7   4       16.67       14.38      0.57 o 
   9   7   4       83.63       82.58      1.28 o 
   0   8   4      736.78      697.14      4.91 o 
   1   8   4     2062.43     2050.45     13.33 o 
   2   8   4     2574.85     2581.81     16.56 o 
   3   8   4     1226.56     1216.53      8.33 o 
   4   8   4     1760.57     1748.27     11.11 o 
   5   8   4     1971.02     1942.71     12.21 o 
   6   8   4      342.96      348.60      3.03 o 
   7   8   4      583.86      610.25      6.86 o 
   8   8   4     2266.12     2286.76     19.45 o 
   2   9   4      391.99      410.54      2.96 o 
   3   9   4       35.82       39.12      0.72 o 
   4   9   4      280.82      310.68      2.72 o 
   5   9   4       63.45       60.97      0.87 o 
   6   9   4       20.06       19.51      0.57 o 
   7   9   4      350.57      355.59      3.26 o 
   8   9   4       25.25       19.57      0.79 o 
   5  10   4     2038.35     1890.41     36.23 o 
  -4  -8   5       11.19       11.74      0.51 o 
  -3  -8   5       41.42       40.27      1.08 o 
  -5  -7   5     1561.59     1556.22     13.27 o 
  -4  -7   5     2642.55     2678.12     18.94 o 
  -3  -7   5      223.37      239.30      3.61 o 
  -2  -7   5      721.13      688.96      6.93 o 
  -6  -6   5       19.20       12.88      0.44 o 
  -5  -6   5       73.76       73.21      1.03 o 
  -4  -6   5        5.70        8.25      0.50 o 
  -3  -6   5        6.15        7.43      0.48 o 
  -2  -6   5      100.10      107.11      1.71 o 
  -1  -6   5      306.11      303.02      3.73 o 
   2  -6   5      166.73      155.44      2.17 o 
   3  -6   5      131.54      138.87      1.74 o 
   4  -6   5       85.97       85.95      1.24 o 
  -6  -5   5      226.10      230.58      2.74 o 
  -5  -5   5      840.17      849.73      6.33 o 
  -4  -5   5     2451.79     2411.46     15.38 o 
  -3  -5   5      533.66      517.15      4.35 o 
  -2  -5   5     1470.18     1460.04     10.88 o 
  -1  -5   5     6721.14     6480.68     46.53 o 
   0  -5   5     2054.19     1953.09     15.93 o 
   1  -5   5      203.78      201.35      3.86 o 
   2  -5   5     2679.89     2571.59     22.10 o 
   3  -5   5     2943.47     2898.09     20.84 o 
   4  -5   5      887.83      923.42      6.67 o 
   5  -5   5     1715.82     1668.53     11.86 o 
  -6  -4   5        4.50        1.99      0.32 o 
  -5  -4   5      120.81      115.53      1.57 o 
  -4  -4   5      161.48      159.89      1.80 o 
  -3  -4   5      339.16      330.16      2.92 o 
  -2  -4   5      458.71      468.37      3.72 o 
  -1  -4   5      102.51      118.38      1.80 o 
   0  -4   5      327.77      297.92      3.49 o 
   1  -4   5      427.39      431.94      5.04 o 
   2  -4   5      235.16      247.25      2.48 o 
   3  -4   5     1340.54     1366.71      9.87 o 
   4  -4   5       50.44       58.99      1.06 o 
   5  -4   5      659.19      680.80      5.15 o 
   6  -4   5       67.65       77.29      0.93 o 
  -6  -3   5      285.49      287.98      3.23 o 
  -5  -3   5      663.03      669.04      6.50 o 
  -4  -3   5     3366.24     3285.01     23.01 o 
  -3  -3   5     1528.59     1501.92      9.43 o 
  -2  -3   5      994.53      985.03      8.68 o 
  -1  -3   5     4693.17     4480.02     35.39 o 
   0  -3   5     2583.18     2401.85     23.23 o 
   1  -3   5      780.93      772.76      8.80 o 
   2  -3   5     5210.64     5176.35     51.80 o 
   3  -3   5     6238.79     5972.51     42.21 o 
   4  -3   5     1149.35     1181.72      8.11 o 
   5  -3   5      730.97      781.67      5.40 o 
   6  -3   5     1634.64     1678.03     10.42 o 
   7  -3   5     1138.42     1060.36     17.27 o 
  -6  -2   5        4.20        6.09      0.47 o 
  -5  -2   5       22.15       23.81      1.16 o 
  -4  -2   5       36.62       37.24      1.56 o 
  -3  -2   5      217.59      201.53      2.39 o 
  -2  -2   5      643.67      702.03      6.84 o 
  -1  -2   5      431.29      495.89      4.28 o 
   0  -2   5     1773.74     1848.76     14.29 o 
   1  -2   5       98.51      115.64      1.79 o 
   2  -2   5     1066.21     1175.42      9.01 o 
   3  -2   5      193.68      163.65      2.06 o 
   4  -2   5       41.30       44.57      1.77 o 
   5  -2   5      901.68      906.88      5.90 o 
   6  -2   5       93.05      100.12      1.26 o 
   7  -2   5      557.92      571.17      4.63 o 
  -6  -1   5      192.14      197.06      4.04 o 
  -5  -1   5      465.84      489.54      5.09 o 
  -4  -1   5     3196.06     3180.03     25.37 o 
  -3  -1   5     2148.60     2025.31     14.73 o 
  -2  -1   5     1145.82     1135.52     10.21 o 
  -1  -1   5     4559.23     4541.76     42.05 o 
   0  -1   5     5383.08     5470.60     38.73 o 
   1  -1   5     2139.72     2174.23     19.51 o 
   2  -1   5     3233.93     3232.69     38.24 o 
   3  -1   5     4043.29     3990.15     28.77 o 
   4  -1   5     1692.55     1662.01     16.80 o 
   5  -1   5     1839.94     1823.84     10.89 o 
   6  -1   5     3007.59     3022.94     17.50 o 
   7  -1   5     2178.60     2219.18     15.03 o 
   8  -1   5     1042.25      982.76      8.48 o 
  -5   0   5        8.10        8.39      0.49 o 
  -4   0   5        0.26        2.44      0.61 o 
  -3   0   5       23.42       18.20      0.77 o 
  -2   0   5      439.26      469.98      5.11 o 
  -1   0   5       78.00       85.38      1.41 o 
   0   0   5     1662.92     1671.01     12.57 o 
   1   0   5       11.39        7.23      0.70 o 
   2   0   5     2108.58     2376.19     16.24 o 
   3   0   5      130.65      102.40      1.22 o 
   4   0   5      766.72      821.36      6.16 o 
   5   0   5      390.90      387.43      3.87 o 
   6   0   5        1.36        5.48      0.71 o 
   7   0   5      271.57      262.36      2.58 o 
   8   0   5      268.73      276.89      4.10 o 
  -5   1   5      674.11      703.08     10.11 o 
  -4   1   5     2346.62     2362.69     19.20 o 
  -3   1   5     1393.55     1208.61     11.60 o 
  -2   1   5      638.85      573.90      5.39 o 
  -1   1   5     3151.45     3111.87     27.96 o 
   0   1   5     3902.82     3830.33     28.59 o 
   1   1   5     2725.78     2734.96     17.58 o 
   2   1   5     5446.80     5666.99     40.97 o 
   3   1   5     5572.96     5659.87     56.36 o 
   4   1   5     3266.43     3341.02     26.33 o 
   5   1   5     2721.30     2823.25     22.59 o 
   6   1   5     1928.14     1821.45     14.21 o 
   7   1   5     1181.31     1144.54      9.75 o 
   8   1   5     1225.97     1185.39     15.66 o 
   9   1   5     1057.19      983.74     11.05 o 
  -5   2   5      308.86      286.05      6.40 o 
  -4   2   5       22.00       22.60      1.26 o 
  -3   2   5      491.39      503.21      6.71 o 
  -2   2   5       26.91       25.19      1.10 o 
  -1   2   5      176.15      163.76      3.44 o 
   0   2   5      939.43      939.85      8.30 o 
   1   2   5       38.80       63.76      0.97 o 
   2   2   5     2602.44     2837.65     21.13 o 
   3   2   5      321.56      297.49      2.55 o 
   4   2   5     1051.99     1070.20     11.46 o 
   5   2   5      702.27      719.44      8.46 o 
   6   2   5       28.26       32.25      1.84 o 
   7   2   5      671.00      643.18      5.98 o 
   8   2   5       82.60       87.13      2.09 o 
   9   2   5      136.60      132.22      2.25 o 
  -4   3   5      965.31      966.14      9.51 o 
  -3   3   5     1522.35     1571.35     12.54 o 
  -2   3   5     1469.49     1469.83     12.26 o 
  -1   3   5     3804.29     3671.49     29.04 o 
   0   3   5     3918.56     3849.32     38.11 o 
   1   3   5     1576.27     1576.33     14.33 o 
   2   3   5     2794.63     2686.88     24.45 o 
   3   3   5     3515.76     3345.30     29.92 o 
   4   3   5     1533.53     1511.58     12.61 o 
   5   3   5     2537.57     2493.49     20.38 o 
   6   3   5     3646.98     3296.41     27.89 o 
   7   3   5     2035.28     1812.64     14.73 o 
   8   3   5     1471.26     1438.21     14.23 o 
   9   3   5     1206.15     1168.18     13.91 o 
  -3   4   5      659.32      685.86      9.00 o 
  -2   4   5       76.45       78.88      1.51 o 
  -1   4   5     1660.82     1663.19     11.84 o 
   0   4   5      287.78      262.87      3.29 o 
   1   4   5      709.67      693.69      6.55 o 
   2   4   5      847.21      872.72     10.01 o 
   3   4   5       63.82       68.48      1.25 o 
   4   4   5     1229.46     1215.42     10.58 o 
   5   4   5      715.45      718.70      8.34 o 
   6   4   5      313.71      293.50      3.00 o 
   7   4   5      528.16      494.47      4.43 o 
   8   4   5       85.48       88.97      1.47 o 
   9   4   5      255.44      251.74      2.61 o 
  -2   5   5      808.60      801.69     13.11 o 
  -1   5   5     1110.92     1134.41      8.98 o 
   0   5   5     1388.91     1358.27     11.27 o 
   1   5   5     1042.43     1009.73      8.75 o 
   2   5   5     2687.58     2564.97     23.97 o 
   3   5   5     5013.95     5033.71     49.71 o 
   4   5   5     3211.74     3173.45     31.98 o 
   5   5   5     1862.66     1695.35     14.43 o 
   6   5   5     1912.74     1760.94     13.18 o 
   7   5   5     1389.89     1329.65      9.62 o 
   8   5   5      814.13      800.19      8.25 o 
   9   5   5      916.11      915.06      8.49 o 
  -2   6   5       36.34       41.05      2.06 o 
  -1   6   5      461.87      455.63      4.16 o 
   0   6   5      206.12      210.50      2.33 o 
   1   6   5      942.78      933.76      7.57 o 
   2   6   5      946.19      907.82      6.24 o 
   3   6   5      644.12      646.39      4.96 o 
   4   6   5      576.30      551.90      4.63 o 
   5   6   5       22.03       20.33      0.91 o 
   6   6   5      187.29      177.50      1.99 o 
   7   6   5      530.12      518.94      4.99 o 
   8   6   5        6.09        5.51      0.52 o 
   9   6   5      252.52      249.02      3.71 o 
   0   7   5     1670.73     1685.82     17.49 o 
   1   7   5     1674.42     1644.48     10.88 o 
   2   7   5     1849.70     1824.05     10.96 o 
   3   7   5     1896.03     1867.13     11.71 o 
   4   7   5     1187.07     1174.11      7.36 o 
   5   7   5      733.16      743.33      5.58 o 
   6   7   5     1176.73     1217.33      9.00 o 
   7   7   5     2433.09     2454.76     17.85 o 
   8   7   5     2109.16     2095.38     21.49 o 
   9   7   5      690.18      664.48      5.98 o 
   1   8   5      135.13      128.93      1.29 o 
   2   8   5      115.17      103.62      1.42 o 
   3   8   5       73.90       67.43      1.05 o 
   4   8   5      588.39      589.68      4.00 o 
   5   8   5       10.58       12.50      0.52 o 
   6   8   5      351.61      342.35      4.71 o 
   7   8   5       20.19       20.54      0.77 o 
   8   8   5        0.35        0.94      0.52 o 
   3   9   5     1045.95      993.22      6.90 o 
   4   9   5     1152.24     1174.31      7.74 o 
   5   9   5     1584.04     1607.26     11.37 o 
   6   9   5     1237.55     1240.21      9.39 o 
   7   9   5     1226.63     1197.35     12.65 o 
  -4  -7   6       12.52        8.58      0.43 o 
  -3  -7   6      122.12      122.53      1.61 o 
  -2  -7   6       31.38       28.43      0.91 o 
  -1  -7   6       78.23       68.57      2.01 o 
  -5  -6   6      439.68      418.30      3.18 o 
  -4  -6   6     2660.95     2700.49     17.77 o 
  -3  -6   6     1523.63     1554.30     11.39 o 
  -2  -6   6      665.04      685.52      5.61 o 
  -1  -6   6     1774.27     1780.95     14.72 o 
   0  -6   6      971.39      939.85      9.90 o 
   1  -6   6      764.44      708.54     14.87 o 
   2  -6   6     3549.84     3509.89     32.03 o 
   3  -6   6     2369.89     2343.31     19.71 o 
  -5  -5   6       35.02       32.29      0.92 o 
  -4  -5   6       36.53       31.43      0.80 o 
  -3  -5   6        2.72        3.98      0.38 o 
  -2  -5   6        4.02        5.21      0.44 o 
  -1  -5   6      119.07      126.92      1.97 o 
   0  -5   6       22.84       20.01      0.77 o 
   1  -5   6      154.09      154.47      1.93 o 
   2  -5   6       20.10       18.85      0.77 o 
   3  -5   6        1.91        2.31      0.35 o 
   4  -5   6       15.16       18.18      0.61 o 
   5  -5   6       69.68       64.34      0.91 o 
  -5  -4   6      555.13      552.36      6.31 o 
  -4  -4   6     2252.10     2282.66     15.27 o 
  -3  -4   6      871.68      877.07      6.27 o 
  -2  -4   6      461.57      456.33      3.94 o 
  -1  -4   6     3574.46     3429.36     21.18 o 
   0  -4   6     3319.41     3226.00     22.11 o 
   1  -4   6     1543.78     1497.96     10.65 o 
   2  -4   6     3545.30     3448.66     25.07 o 
   3  -4   6     1832.46     1862.91     12.36 o 
   4  -4   6      166.01      184.59      2.85 o 
   5  -4   6     1692.33     1732.65     11.11 o 
   6  -4   6     3107.74     3057.52     23.10 o 
  -5  -3   6        0.28        0.65      0.39 o 
  -4  -3   6       74.00       72.53      1.24 o 
  -3  -3   6        0.17        0.49      0.29 o 
  -2  -3   6       24.94       24.03      1.05 o 
  -1  -3   6        0.39        2.31      0.32 o 
   0  -3   6       11.78        5.48      0.55 o 
   1  -3   6       13.06       14.02      1.18 o 
   2  -3   6      216.08      222.83      2.31 o 
   3  -3   6        9.99       11.10      0.89 o 
   4  -3   6      136.90      135.76      1.65 o 
   5  -3   6       28.10       30.22      0.79 o 
   6  -3   6        2.52        1.83      0.29 o 
  -5  -2   6      421.49      427.37      6.51 o 
  -4  -2   6     2729.54     2703.20     19.80 o 
  -3  -2   6     1634.28     1571.43     11.53 o 
  -2  -2   6      813.19      779.68      5.28 o 
  -1  -2   6     4568.23     4384.83     31.80 o 
   0  -2   6     2770.61     2621.64     27.30 o 
   1  -2   6      250.98      225.22      2.33 o 
   2  -2   6     3357.38     3262.10     25.53 o 
   3  -2   6     5240.75     5195.85    104.63 o 
   4  -2   6     1060.79     1079.76      7.60 o 
   5  -2   6     2244.86     2271.93     14.01 o 
   6  -2   6     3857.67     3906.90     28.23 o 
   7  -2   6      523.76      547.77      3.85 o 
  -5  -1   6       89.16       73.85      1.23 o 
  -4  -1   6      170.41      171.07      2.50 o 
  -3  -1   6      105.42       97.06      2.29 o 
  -2  -1   6       26.99       27.99      1.81 o 
  -1  -1   6      115.69      119.91      1.78 o 
   0  -1   6       63.23       47.28      1.09 o 
   1  -1   6       39.64       32.68      0.96 o 
   2  -1   6      167.09      165.41      3.17 o 
   3  -1   6       50.12       48.23      1.00 o 
   4  -1   6       79.66       74.46      1.85 o 
   5  -1   6      395.34      406.47      3.52 o 
   6  -1   6       20.93       22.64      0.70 o 
   7  -1   6      290.35      309.54      3.04 o 
   8  -1   6        3.79        4.97      0.35 o 
  -5   0   6      175.96      170.81      2.24 o 
  -4   0   6     1863.47     1847.83     23.98 o 
  -3   0   6     1626.63     1603.97     12.23 o 
  -2   0   6      208.80      211.51      2.44 o 
  -1   0   6     3202.63     3089.57     30.58 o 
   0   0   6     6155.05     6117.40     47.74 o 
   1   0   6     1238.27     1269.54     16.08 o 
   2   0   6     3909.07     4047.10     29.06 o 
   3   0   6     7658.70     7681.89     51.84 o 
   4   0   6      825.72      814.17      8.14 o 
   5   0   6      562.64      528.09      3.87 o 
   6   0   6     3778.70     3662.94     23.32 o 
   7   0   6     1710.46     1730.24     13.86 o 
   8   0   6      496.30      489.96      4.41 o 
  -4   1   6       61.66       55.31      1.33 o 
  -3   1   6      160.67      169.43      3.52 o 
  -2   1   6       80.26       81.35      1.38 o 
  -1   1   6      497.15      466.16      5.05 o 
   0   1   6        1.66        8.75      1.41 o 
   1   1   6      126.58      113.91      1.58 o 
   2   1   6      596.19      603.48      5.96 o 
   3   1   6        0.75        3.22      0.24 o 
   4   1   6      789.44      761.88      9.18 o 
   5   1   6       35.18       32.58      1.45 o 
   6   1   6       39.17       43.95      1.31 o 
   7   1   6      217.83      219.20      2.42 o 
   8   1   6      107.46      106.75      1.56 o 
   9   1   6      232.73      217.12      5.45 o 
  -4   2   6     1639.44     1601.29     28.74 o 
  -3   2   6     2872.67     2913.37     22.91 o 
  -2   2   6      695.07      698.73      6.45 o 
  -1   2   6     1798.43     1683.88     13.13 o 
   0   2   6     4581.76     4284.90     43.12 o 
   1   2   6     1004.35      942.98     19.90 o 
   2   2   6      789.14      765.81      6.79 o 
   3   2   6     5506.98     5486.12     42.69 o 
   4   2   6     3626.18     3574.76     42.42 o 
   5   2   6     1373.49     1386.68     25.35 o 
   6   2   6     3568.87     3367.03     24.14 o 
   7   2   6     2733.25     2683.34     22.49 o 
   8   2   6      559.33      545.74      7.21 o 
   9   2   6      706.15      667.94     14.63 o 
  -3   3   6       79.64       78.82      1.57 o 
  -2   3   6       25.87       22.29      1.03 o 
  -1   3   6       66.74       70.03      1.86 o 
   0   3   6       30.71       26.29      1.47 o 
   1   3   6      407.28      405.92      6.64 o 
   2   3   6      157.24      144.18      2.13 o 
   3   3   6       28.03       39.27      1.87 o 
   4   3   6      501.92      463.14      6.74 o 
   5   3   6      339.39      344.38      8.82 o 
   6   3   6      750.99      722.47      6.24 o 
   7   3   6      278.66      264.77      2.84 o 
   8   3   6       81.37       82.58      1.42 o 
   9   3   6       38.09       40.84      1.07 o 
  -3   4   6     1641.26     1570.89     14.59 o 
  -2   4   6      274.57      277.11      2.90 o 
  -1   4   6      459.87      477.83      6.47 o 
   0   4   6     3033.55     2855.09     54.76 o 
   1   4   6     2842.84     2611.60     21.08 o 
   2   4   6     2237.23     2045.16     31.42 o 
   3   4   6     3971.84     3856.31     57.26 o 
   4   4   6     2727.68     2603.62     37.46 o 
   5   4   6      952.97      854.46      7.33 o 
   6   4   6     1345.57     1246.20      9.05 o 
   7   4   6     2066.69     2028.98     17.66 o 
   8   4   6     1517.41     1523.94     12.44 o 
   9   4   6      971.77      952.14     10.68 o 
  -2   5   6      167.87      166.17      2.95 o 
  -1   5   6        8.03        7.71      0.52 o 
   0   5   6       14.74       15.47      1.41 o 
   1   5   6        2.55        3.55      0.47 o 
   2   5   6      416.90      411.99      4.37 o 
   3   5   6       44.46       44.33      1.12 o 
   4   5   6      654.70      594.82      5.59 o 
   5   5   6       10.13        9.72      0.57 o 
   6   5   6      249.10      252.15      2.92 o 
   7   5   6      511.93      491.80      4.79 o 
   8   5   6       88.08       87.88      1.43 o 
   9   5   6      583.48      571.12      9.49 o 
  -1   6   6      791.61      756.07      8.37 o 
   0   6   6     2453.94     2559.81     22.64 o 
   1   6   6     1971.12     1968.13     14.89 o 
   2   6   6      834.29      831.73      6.84 o 
   3   6   6      959.98      982.20      7.54 o 
   4   6   6     1431.02     1400.59     10.91 o 
   5   6   6     2184.96     2115.80     14.92 o 
   6   6   6     2668.36     2585.71     25.54 o 
   7   6   6     1714.96     1741.71     14.10 o 
   8   6   6     1097.43     1128.86     11.43 o 
   9   6   6      811.91      779.13      9.08 o 
   0   7   6        0.91        1.72      0.42 o 
   1   7   6      298.60      320.93      3.24 o 
   2   7   6       54.23       59.19      1.21 o 
   3   7   6       46.85       47.39      0.93 o 
   4   7   6      454.29      469.99      4.31 o 
   5   7   6       45.71       48.60      1.04 o 
   6   7   6      780.76      763.80      9.01 o 
   7   7   6       95.44      102.42      1.42 o 
   8   7   6      124.25      127.20      1.81 o 
   9   7   6      227.74      215.44      2.57 o 
   2   8   6      692.92      663.36      5.22 o 
   3   8   6     1379.04     1387.29     10.81 o 
   4   8   6     1840.45     1887.22     26.76 o 
   5   8   6     1701.20     1706.55     24.37 o 
   6   8   6     1260.87     1263.27     13.54 o 
   7   8   6      527.51      553.42      8.49 o 
   8   8   6      567.82      577.17      7.46 o 
   4   9   6      300.58      327.02      3.76 o 
   5   9   6       76.79       86.74      1.28 o 
   6   9   6      375.12      383.28      4.18 o 
   7   9   6       55.52       61.50      2.23 o 
  -3  -7   7      231.60      222.01      2.28 o 
  -2  -7   7       94.59       97.87      2.34 o 
  -1  -7   7     2587.21     2503.05     30.30 o 
  -4  -6   7        0.98        1.49      0.24 o 
  -3  -6   7      115.40      108.66      1.75 o 
  -2  -6   7       36.15       36.99      0.90 o 
  -1  -6   7      122.41      127.03      2.04 o 
   0  -6   7       61.76       53.14      1.11 o 
   1  -6   7       30.51       27.17      1.85 o 
   2  -6   7       35.33       40.06      0.97 o 
   3  -6   7        4.52        3.10      0.35 o 
  -4  -5   7     1866.08     1882.08     15.02 o 
  -3  -5   7     1078.50     1102.27      7.83 o 
  -2  -5   7      338.22      343.85      3.11 o 
  -1  -5   7     3778.88     3804.78     26.11 o 
   0  -5   7     3221.00     3207.01     21.99 o 
   1  -5   7       55.23       61.59      1.45 o 
   2  -5   7     1050.12     1071.82      8.42 o 
   3  -5   7     3379.25     3361.17     23.92 o 
   4  -5   7      586.75      565.00      4.86 o 
  -5  -4   7       14.67       16.46      1.64 o 
  -4  -4   7       11.24       10.33      0.47 o 
  -3  -4   7       24.31       21.84      0.66 o 
  -2  -4   7        2.29        4.11      0.41 o 
  -1  -4   7        0.93        2.79      0.36 o 
   0  -4   7       45.82       44.88      1.49 o 
   1  -4   7        0.32        2.57      0.39 o 
   2  -4   7       71.01       64.81      1.16 o 
   3  -4   7       16.14       17.49      0.65 o 
   4  -4   7       29.14       23.45      0.66 o 
   5  -4   7       17.75       14.52      0.49 o 
  -5  -3   7      207.64      192.71      3.98 o 
  -4  -3   7     2323.48     2367.06     26.22 o 
  -3  -3   7     2182.42     2175.59     15.68 o 
  -2  -3   7       76.89       79.98      1.31 o 
  -1  -3   7     1416.36     1375.89      9.16 o 
   0  -3   7     3993.12     3900.26     23.51 o 
   1  -3   7      630.06      610.20      4.68 o 
   2  -3   7     1704.85     1696.51     11.41 o 
   3  -3   7     5668.54     5579.53     34.86 o 
   4  -3   7     1278.63     1285.04      8.87 o 
   5  -3   7      510.44      547.54      4.19 o 
   6  -3   7     2443.03     2562.54     15.96 o 
  -5  -2   7        6.77        5.19      0.69 o 
  -4  -2   7        0.07        0.47      0.29 o 
  -3  -2   7       32.83       29.79      1.02 o 
  -2  -2   7       25.27       24.89      0.76 o 
  -1  -2   7       72.01       70.60      1.47 o 
   0  -2   7        2.10        3.92      0.67 o 
   1  -2   7       15.72       17.12      0.73 o 
   2  -2   7       86.56       94.41      2.00 o 
   3  -2   7       31.95       34.86      1.10 o 
   4  -2   7        1.71        3.46      0.35 o 
   5  -2   7        0.19        0.69      0.30 o 
   6  -2   7       36.43       41.56      0.96 o 
   7  -2   7       46.06       47.51      0.73 o 
  -4  -1   7     1047.42     1077.33     11.17 o 
  -3  -1   7     1929.03     1994.05     18.03 o 
  -2  -1   7      486.39      480.20      4.52 o 
  -1  -1   7     1929.17     1867.07     16.22 o 
   0  -1   7     5623.25     5304.72     30.30 o 
   1  -1   7     1669.36     1581.93     14.08 o 
   2  -1   7     1009.03      943.57      7.56 o 
   3  -1   7     3605.51     3409.24     20.59 o 
   4  -1   7     1447.30     1400.32      8.62 o 
   5  -1   7      860.34      836.53      5.78 o 
   6  -1   7     3195.40     3251.48     20.67 o 
   7  -1   7     1598.75     1607.59     12.40 o 
  -4   0   7       17.91       18.86      0.69 o 
  -3   0   7       10.67        9.00      0.56 o 
  -2   0   7        0.72        2.00      0.43 o 
  -1   0   7       24.72       26.63      0.85 o 
   0   0   7      154.06      161.68      1.90 o 
   1   0   7       15.12       14.22      1.27 o 
   2   0   7       42.52       39.65      1.31 o 
   3   0   7      295.06      278.53      2.81 o 
   4   0   7      191.76      175.11      1.67 o 
   5   0   7      175.76      177.61      1.71 o 
   6   0   7      241.69      237.69      2.17 o 
   7   0   7       19.28       22.76      0.75 o 
   8   0   7        0.64        2.43      0.40 o 
  -4   1   7     1318.76     1238.39     29.28 o 
  -3   1   7     1896.72     1909.88     25.38 o 
  -2   1   7      467.96      466.75      4.63 o 
  -1   1   7     1153.84     1108.10     10.74 o 
   0   1   7     2942.24     2691.43     18.79 o 
   1   1   7     1110.75     1058.48     11.63 o 
   2   1   7     1952.21     1924.04     19.36 o 
   3   1   7     5190.04     5209.16     44.22 o 
   4   1   7     2067.54     1969.51     18.67 o 
   5   1   7     1331.99     1280.85      9.33 o 
   6   1   7     3640.99     3514.07     25.43 o 
   7   1   7     1365.00     1352.46     10.24 o 
   8   1   7      222.10      235.85      2.75 o 
  -3   2   7        3.18        3.90      0.35 o 
  -2   2   7        8.76        8.39      0.61 o 
  -1   2   7        1.98        3.52      0.43 o 
   0   2   7       12.55       13.10      0.89 o 
   1   2   7      131.12      120.08      1.74 o 
   2   2   7        1.13        1.65      0.33 o 
   3   2   7      166.36      183.38      3.35 o 
   4   2   7      100.16      107.03      5.27 o 
   5   2   7      181.59      174.88      2.08 o 
   6   2   7        0.93        1.78      0.35 o 
   7   2   7      756.49      768.07      7.37 o 
   8   2   7       97.02       92.09      2.02 o 
   9   2   7      268.38      253.79      8.09 o 
  -3   3   7      911.98      870.28     25.16 o 
  -2   3   7      249.02      273.46      4.16 o 
  -1   3   7     1462.92     1483.60     19.28 o 
   0   3   7     4599.61     4481.63     35.29 o 
   1   3   7     1446.69     1340.07     11.81 o 
   2   3   7     1021.19      933.59      9.50 o 
   3   3   7     4023.06     3591.72     32.10 o 
   4   3   7     1373.58     1252.49     11.71 o 
   5   3   7      626.30      591.82      5.06 o 
   6   3   7     4153.84     3985.94     30.73 o 
   7   3   7     2156.20     2136.30     15.75 o 
   8   3   7      168.59      183.56      2.97 o 
   9   3   7     1550.43     1475.77     11.58 o 
  -2   4   7       28.47       28.18      0.80 o 
  -1   4   7      152.94      153.19      3.25 o 
   0   4   7       96.74       96.85      1.53 o 
   1   4   7       39.44       37.37      1.96 o 
   2   4   7       26.39       23.28      0.97 o 
   3   4   7       38.33       41.97      1.10 o 
   4   4   7      275.91      242.72      2.60 o 
   5   4   7       71.98       66.06      1.41 o 
   6   4   7       29.27       26.89      0.89 o 
   7   4   7       10.34        9.82      0.61 o 
   8   4   7       90.11       91.74      2.35 o 
   9   4   7      413.36      405.64      5.28 o 
  -1   5   7      921.01      900.32     21.15 o 
   0   5   7     2575.60     2647.62     28.88 o 
   1   5   7      547.34      566.23      5.74 o 
   2   5   7      217.69      231.05      5.05 o 
   3   5   7     3934.28     3764.02     35.08 o 
   4   5   7     3407.86     3061.27     33.22 o 
   5   5   7      580.04      585.49      5.98 o 
   6   5   7     2225.74     2169.15     17.13 o 
   7   5   7     2430.93     2408.02     19.08 o 
   8   5   7      216.40      220.83      3.79 o 
   9   5   7      846.50      809.10      8.05 o 
   0   6   7       45.23       41.59      0.77 o 
   1   6   7      126.70      131.34      2.40 o 
   2   6   7        8.41        7.26      0.52 o 
   3   6   7      127.50      132.83      1.96 o 
   4   6   7       15.50       18.99      0.97 o 
   5   6   7       15.51       12.26      0.81 o 
   6   6   7      321.36      313.17      3.07 o 
   7   6   7       70.19       71.58      1.29 o 
   8   6   7      179.25      190.85      2.66 o 
   9   6   7       41.08       39.53      1.98 o 
   1   7   7     1156.80     1112.27     11.48 o 
   2   7   7      569.33      562.66      5.10 o 
   3   7   7     2350.16     2322.76     27.59 o 
   4   7   7     2265.57     2341.72     26.20 o 
   5   7   7      235.35      267.89      3.89 o 
   6   7   7      827.64      832.95      7.85 o 
   7   7   7     2538.07     2543.71     29.84 o 
   8   7   7      861.68      863.10      7.12 o 
   3   8   7       48.30       44.48      0.94 o 
   4   8   7       25.50       30.77      1.40 o 
   5   8   7       23.44       28.37      0.68 o 
   6   8   7      113.98      110.74      1.44 o 
   7   8   7       37.56       42.42      0.78 o 
   8   8   7       92.85       99.27      2.59 o 
  -2  -6   8      577.96      538.81      4.44 o 
  -1  -6   8      897.67      891.46      7.57 o 
   0  -6   8     1493.66     1540.06     12.41 o 
   1  -6   8      423.08      422.54      4.75 o 
   2  -6   8      856.15      828.76     11.60 o 
  -3  -5   8      191.00      179.54      1.67 o 
  -2  -5   8       15.10       13.18      0.54 o 
  -1  -5   8      154.07      159.90      1.84 o 
   0  -5   8        0.55        1.22      0.31 o 
   1  -5   8       15.25       14.91      0.61 o 
   2  -5   8       16.14       19.81      0.63 o 
   3  -5   8        3.57        2.46      0.28 o 
   4  -5   8       20.48       18.45      0.61 o 
  -4  -4   8      754.36      740.31     10.98 o 
  -3  -4   8      811.34      828.73      5.89 o 
  -2  -4   8      366.83      379.11      3.25 o 
  -1  -4   8     1454.96     1505.77     10.28 o 
   0  -4   8     2630.07     2708.93     17.67 o 
   1  -4   8      777.00      791.08      5.80 o 
   2  -4   8     1323.51     1291.92      8.84 o 
   3  -4   8     3443.72     3423.77     22.97 o 
   4  -4   8      882.23      944.46      6.87 o 
   5  -4   8      260.19      259.19      2.29 o 
  -4  -3   8      150.96      154.49      2.48 o 
  -3  -3   8        6.17        7.56      0.47 o 
  -2  -3   8        0.30        0.82      0.30 o 
  -1  -3   8       18.39       16.41      0.60 o 
   0  -3   8      160.13      163.29      1.77 o 
   1  -3   8      189.47      186.73      2.04 o 
   2  -3   8       26.36       25.13      0.76 o 
   3  -3   8       35.64       31.13      0.82 o 
   4  -3   8        2.50        3.34      0.35 o 
   5  -3   8        5.56        7.29      0.39 o 
   6  -3   8        3.90        3.27      0.31 o 
  -4  -2   8     1062.76     1003.00     12.18 o 
  -3  -2   8     1433.53     1474.88     13.37 o 
  -2  -2   8      419.47      422.34      4.35 o 
  -1  -2   8     1948.35     1974.66     13.27 o 
   0  -2   8     3666.33     3595.69     21.79 o 
   1  -2   8      374.11      375.68      3.08 o 
   2  -2   8      643.83      635.16      4.70 o 
   3  -2   8     4684.71     4557.49     27.32 o 
   4  -2   8     1412.32     1444.17      9.79 o 
   5  -2   8      223.61      248.54      2.90 o 
   6  -2   8     2884.98     2957.50     19.74 o 
   7  -2   8     2281.19     2141.14     20.06 o 
  -3  -1   8       47.22       43.23      1.19 o 
  -2  -1   8      316.15      311.80      3.42 o 
  -1  -1   8       10.18       12.30      0.58 o 
   0  -1   8       45.40       41.33      1.18 o 
   1  -1   8      169.52      170.84      1.71 o 
   2  -1   8      214.37      201.91      2.00 o 
   3  -1   8       30.16       36.85      1.23 o 
   4  -1   8      294.31      282.87      2.76 o 
   5  -1   8       46.02       43.01      0.84 o 
   6  -1   8        1.12        2.27      0.27 o 
   7  -1   8       16.20       18.24      0.55 o 
  -3   0   8     1678.47     1742.52     17.51 o 
  -2   0   8      151.89      151.30      2.53 o 
  -1   0   8      828.97      820.06      8.42 o 
   0   0   8     5067.28     5063.78     44.09 o 
   1   0   8      917.34      897.51     10.76 o 
   2   0   8      224.00      217.90      2.16 o 
   3   0   8     5965.91     5709.63     39.27 o 
   4   0   8     3506.07     3362.16     19.43 o 
   5   0   8       95.95      108.99      2.25 o 
   6   0   8     2011.15     2015.89     13.11 o 
   7   0   8     2969.17     2910.77     30.58 o 
   8   0   8      180.82      169.14      2.17 o 
  -3   1   8        0.86        0.51      0.29 o 
  -2   1   8        1.32        1.47      0.34 o 
  -1   1   8       97.97       95.14      2.17 o 
   0   1   8       67.25       63.91      1.34 o 
   1   1   8       87.41       83.15      1.41 o 
   2   1   8      404.57      405.38      3.82 o 
   3   1   8      163.18      171.71      3.24 o 
   4   1   8       33.75       31.06      1.10 o 
   5   1   8      310.93      312.38      2.98 o 
   6   1   8      130.10      126.07      1.64 o 
   7   1   8        0.94        2.33      0.43 o 
   8   1   8       91.30       89.47      2.19 o 
  -2   2   8      722.99      719.52     11.08 o 
  -1   2   8      457.42      437.61      5.35 o 
   0   2   8     3686.15     3637.49     45.90 o 
   1   2   8     1551.51     1525.60     12.80 o 
   2   2   8       64.67       63.05      1.22 o 
   3   2   8     3916.26     3675.99     31.36 o 
   4   2   8     5098.54     4784.09     34.22 o 
   5   2   8      135.56      142.96      4.13 o 
   6   2   8      916.45      928.44      9.22 o 
   7   2   8     3931.94     3932.14     30.06 o 
   8   2   8      819.91      802.49      7.47 o 
  -2   3   8       40.51       34.26      0.95 o 
  -1   3   8       19.76       16.96      0.74 o 
   0   3   8       16.09       13.33      0.65 o 
   1   3   8        0.11        1.10      0.30 o 
   2   3   8       16.59       12.23      0.66 o 
   3   3   8       75.17       66.12      1.33 o 
   4   3   8      160.73      152.60      1.94 o 
   5   3   8       29.60       27.22      1.00 o 
   6   3   8      472.36      470.31      4.25 o 
   7   3   8       39.54       41.85      2.17 o 
   8   3   8       27.04       26.20      0.95 o 
   9   3   8        7.15        7.88      0.86 o 
  -1   4   8       96.16      105.76      2.95 o 
   0   4   8     1800.39     1891.06     21.10 o 
   1   4   8     2262.58     2253.20     18.34 o 
   2   4   8      423.12      419.16      5.56 o 
   3   4   8     2189.21     2170.34     21.33 o 
   4   4   8     3737.64     3744.79     29.83 o 
   5   4   8      430.54      404.43      3.52 o 
   6   4   8      760.94      780.34      6.87 o 
   7   4   8     3376.43     3376.95     28.12 o 
   8   4   8     1124.62     1101.94      9.89 o 
   9   4   8      315.84      306.35      3.36 o 
   0   5   8        3.82        5.20      0.40 o 
   1   5   8       34.20       33.79      1.16 o 
   2   5   8        3.11        4.16      0.43 o 
   3   5   8      171.14      158.67      3.16 o 
   4   5   8       18.87       16.37      1.16 o 
   5   5   8        6.61        7.83      0.51 o 
   6   5   8        7.97        9.15      0.55 o 
   7   5   8       99.65      107.05      1.56 o 
   8   5   8      177.99      179.92      2.73 o 
   9   5   8      107.29      105.70      3.55 o 
   1   6   8     1786.15     1793.11     15.72 o 
   2   6   8      273.55      290.52      3.80 o 
   3   6   8     1065.12     1141.79     19.08 o 
   4   6   8     2594.38     2728.82     30.48 o 
   5   6   8      773.28      742.32      8.88 o 
   6   6   8      866.59      889.83     14.71 o 
   7   6   8     2178.99     2284.69     23.81 o 
   8   6   8      814.11      830.70      7.51 o 
   2   7   8        0.49        1.63      0.42 o 
   3   7   8       90.48       88.27      1.22 o 
   4   7   8        3.33        5.29      0.41 o 
   5   7   8       94.85       97.90      1.93 o 
   6   7   8       33.47       29.64      0.73 o 
   7   7   8       43.98       41.81      1.97 o 
   8   7   8        5.36        5.65      0.36 o 
   5   8   8      492.99      461.12      6.85 o 
   6   8   8      402.17      393.27      5.74 o 
  -2  -5   9      474.65      447.59      5.04 o 
  -1  -5   9      661.00      659.27      5.73 o 
   0  -5   9     1857.39     1812.28     12.51 o 
   1  -5   9     1134.22     1113.14      8.43 o 
   2  -5   9      785.98      822.66      6.20 o 
   3  -5   9     1539.39     1510.81     16.34 o 
  -2  -4   9      236.07      228.43      1.98 o 
  -1  -4   9       54.34       59.94      1.02 o 
   0  -4   9       18.56       16.96      0.56 o 
   1  -4   9       99.10      100.92      1.27 o 
   2  -4   9      271.75      287.23      2.61 o 
   3  -4   9       16.75       16.97      0.54 o 
   4  -4   9      282.91      270.75      2.98 o 
  -2  -3   9      881.54      878.42      6.98 o 
  -1  -3   9      390.70      396.91      4.05 o 
   0  -3   9     1808.07     1836.06     11.49 o 
   1  -3   9     1453.07     1460.82      9.88 o 
   2  -3   9      474.71      484.19      4.23 o 
   3  -3   9     1675.04     1775.53     11.75 o 
   4  -3   9     1786.49     1847.01     11.94 o 
   5  -3   9      721.66      722.48      5.27 o 
  -3  -2   9      190.39      167.64      3.23 o 
  -2  -2   9       44.82       46.45      0.96 o 
  -1  -2   9      626.34      630.89      7.80 o 
   0  -2   9      152.21      149.58      1.78 o 
   1  -2   9      303.10      309.46      2.81 o 
   2  -2   9       13.74       12.41      0.52 o 
   3  -2   9        0.76        3.13      0.40 o 
   4  -2   9      205.31      221.17      2.14 o 
   5  -2   9        8.11        7.40      0.42 o 
   6  -2   9      183.78      205.23      1.74 o 
  -2  -1   9     1286.71     1303.13     16.77 o 
  -1  -1   9      327.33      343.66      4.85 o 
   0  -1   9     1178.87     1207.62      8.88 o 
   1  -1   9     2071.49     2051.52     12.28 o 
   2  -1   9     1151.13     1152.83      7.70 o 
   3  -1   9     2028.78     2087.51     13.03 o 
   4  -1   9     2053.66     2080.84     15.26 o 
   5  -1   9      605.74      577.02      5.01 o 
   6  -1   9     1225.65     1215.96      9.40 o 
   7  -1   9     1635.42     1668.00     16.33 o 
  -2   0   9        9.63        9.35      0.52 o 
  -1   0   9       26.44       26.33      0.86 o 
   0   0   9      115.71      111.80      2.51 o 
   1   0   9      582.42      584.64      5.17 o 
   2   0   9       25.57       25.16      0.92 o 
   3   0   9      460.01      455.82      3.71 o 
   4   0   9       11.98       10.33      0.51 o 
   5   0   9        2.42        4.11      0.48 o 
   6   0   9        0.73        2.34      0.30 o 
   7   0   9       79.02       76.41      1.36 o 
  -2   1   9      913.65      926.95     11.65 o 
  -1   1   9      410.48      434.86      8.75 o 
   0   1   9     1236.49     1228.45      9.64 o 
   1   1   9     2011.51     2018.78     15.34 o 
   2   1   9     1280.66     1249.72     10.59 o 
   3   1   9     1721.41     1714.48     12.07 o 
   4   1   9     1459.43     1524.70     11.76 o 
   5   1   9      592.57      593.49      5.17 o 
   6   1   9     1917.85     1924.85     14.57 o 
   7   1   9     2574.08     2636.58     23.11 o 
   8   1   9      459.21      441.24      6.84 o 
  -1   2   9        9.26        9.18      0.49 o 
   0   2   9       74.30       75.24      2.73 o 
   1   2   9        1.18        2.40      0.57 o 
   2   2   9       87.85       91.06      1.33 o 
   3   2   9       12.00       12.13      0.72 o 
   4   2   9      403.26      410.04      4.36 o 
   5   2   9      122.05      124.75      1.88 o 
   6   2   9       31.54       28.75      1.17 o 
   7   2   9       12.19       13.72      0.59 o 
   8   2   9       25.44       26.54      0.73 o 
  -1   3   9      471.74      442.35      6.69 o 
   0   3   9     1537.71     1575.51     19.21 o 
   1   3   9     1433.02     1465.69     15.86 o 
   2   3   9      479.77      476.07      4.70 o 
   3   3   9     1791.28     1749.19     14.33 o 
   4   3   9     2374.39     2399.63     17.78 o 
   5   3   9      596.89      627.84      5.93 o 
   6   3   9     1531.14     1515.62     12.62 o 
   7   3   9     2669.63     2730.76     21.06 o 
   8   3   9      360.51      384.17      4.28 o 
   0   4   9       50.91       58.47      2.20 o 
   1   4   9      134.37      128.95      2.31 o 
   2   4   9       99.92       94.70      1.51 o 
   3   4   9        9.55       13.19      0.88 o 
   4   4   9        0.74        0.68      0.38 o 
   5   4   9       22.09       20.86      0.99 o 
   6   4   9       91.46       94.65      1.66 o 
   7   4   9       11.40       11.19      0.63 o 
   8   4   9       79.08       80.32      1.42 o 
   1   5   9     1427.55     1485.53     17.94 o 
   2   5   9      436.27      449.52      5.48 o 
   3   5   9     1480.57     1502.69     14.35 o 
   4   5   9     2710.99     2841.32     48.40 o 
   5   5   9      317.29      352.45      3.63 o 
   6   5   9      530.84      557.71      7.93 o 
   7   5   9     2974.48     3067.92     23.40 o 
   8   5   9      867.49      911.32      9.49 o 
   2   6   9       37.55       37.49      1.17 o 
   3   6   9       13.57       14.10      0.64 o 
   4   6   9       11.45       15.38      0.58 o 
   5   6   9       18.00       16.56      0.75 o 
   6   6   9       37.73       39.27      0.82 o 
   7   6   9        3.19        2.74      0.34 o 
   8   6   9        8.10       10.38      0.95 o 
   4   7   9     1662.37     1646.68     21.76 o 
   5   7   9      620.64      652.79     16.80 o 
   6   7   9      473.16      484.30      5.11 o 
   7   7   9     2413.88     2438.59     33.30 o 
   0  -4  10      729.75      709.10      5.19 o 
   1  -4  10      661.09      652.47      6.78 o 
   2  -4  10      836.15      839.42      5.94 o 
   3  -4  10     1419.38     1430.65     12.36 o 
  -1  -3  10       95.79      103.67      1.31 o 
   0  -3  10        1.29        3.70      0.29 o 
   1  -3  10      493.60      506.22      3.80 o 
   2  -3  10        0.34        0.77      0.25 o 
   3  -3  10      185.83      188.88      1.84 o 
   4  -3  10      127.44      120.05      1.87 o 
  -1  -2  10      721.65      733.12      9.70 o 
   0  -2  10     1530.14     1538.94     10.56 o 
   1  -2  10     1106.67     1129.24      8.79 o 
   2  -2  10      815.63      840.89      6.51 o 
   3  -2  10     1673.66     1684.09     11.10 o 
   4  -2  10     1326.93     1332.16     12.44 o 
   5  -2  10      412.55      424.52      3.20 o 
  -1  -1  10        0.20        1.11      0.28 o 
   0  -1  10      104.91      112.64      2.55 o 
   1  -1  10      117.30      117.80      2.17 o 
   2  -1  10       46.76       46.97      0.87 o 
   3  -1  10      354.68      367.17      2.90 o 
   4  -1  10      202.46      194.83      2.39 o 
   5  -1  10      139.05      130.33      1.36 o 
   6  -1  10      131.41      128.23      1.88 o 
  -1   0  10      584.97      602.19     10.23 o 
   0   0  10     1856.33     1888.76     20.07 o 
   1   0  10     1265.01     1259.59      9.69 o 
   2   0  10      276.86      302.93      3.59 o 
   3   0  10     1305.59     1329.07     12.69 o 
   4   0  10     2246.00     2278.03     20.57 o 
   5   0  10      631.56      642.05      9.24 o 
   6   0  10     1021.87     1069.45      9.96 o 
   7   0  10     2171.88     2073.29     27.88 o 
  -1   1  10       70.82       76.67      3.29 o 
   0   1  10      314.47      333.06      4.33 o 
   1   1  10      252.62      254.81      2.94 o 
   2   1  10      221.12      221.47      3.62 o 
   3   1  10      140.01      145.68      2.03 o 
   4   1  10       43.07       45.01      1.22 o 
   5   1  10      115.27      120.98      1.81 o 
   6   1  10      293.93      310.88      5.51 o 
   7   1  10       26.20       31.36      0.77 o 
   0   2  10      925.47      987.49     11.51 o 
   1   2  10     1657.81     1628.25     18.50 o 
   2   2  10      486.95      501.37      8.42 o 
   3   2  10     1071.53     1106.09     16.53 o 
   4   2  10     2643.69     2750.33     27.10 o 
   5   2  10      759.49      801.72      8.61 o 
   6   2  10      617.56      659.83      7.18 o 
   7   2  10     2079.09     2112.23     25.01 o 
   1   3  10      101.12       96.75      2.85 o 
   2   3  10       31.10       32.29      1.22 o 
   3   3  10      302.74      312.21      3.25 o 
   4   3  10        8.48        8.55      0.52 o 
   5   3  10      209.12      218.93      3.86 o 
   6   3  10        6.25        7.12      0.48 o 
   7   3  10        9.30       10.00      0.58 o 
   1   4  10     1855.82     1795.48     38.57 o 
   2   4  10      580.20      599.28      6.50 o 
   3   4  10      422.68      474.45      6.47 o 
   4   4  10     1807.78     1934.65     17.26 o 
   5   4  10     1085.75     1100.68     16.86 o 
   6   4  10      610.28      650.63     12.10 o 
   7   4  10     1792.37     1913.34     30.38 o 
   3   5  10       59.03       65.68      1.38 o 
   4   5  10        7.93        7.31      0.51 o 
   5   5  10       97.25       86.63      1.71 o 
   6   5  10       34.78       42.59      1.05 o 
   7   5  10       40.61       39.56      1.82 o 
   4   6  10     1882.80     1944.17     25.49 o 
   5   6  10     1158.97     1201.42     13.90 o 
   6   6  10      378.79      384.25     10.73 o 
   1  -2  11       83.29       79.99      1.45 o 
   2  -2  11       43.64       38.32      0.69 o 
   3  -2  11      244.83      275.36      2.43 o 
   4  -2  11       60.07       63.03      2.25 o 
   1  -1  11      867.28      863.34      9.77 o 
   2  -1  11      786.86      798.36     10.85 o 
   3  -1  11      693.04      734.28      6.88 o 
   4  -1  11     1278.33     1336.63     17.94 o 
   5  -1  11     1203.82     1173.22     11.79 o 
   1   0  11       87.76       83.89      1.57 o 
   2   0  11       76.24       77.55      1.56 o 
   3   0  11      206.57      220.04      4.37 o 
   4   0  11        0.14        0.46      0.30 o 
   5   0  11      188.76      185.66      2.75 o 
   1   1  11      849.38      876.64     12.48 o 
   2   1  11      762.69      755.50      6.83 o 
   3   1  11      832.26      855.35      8.11 o 
   4   1  11     1598.63     1740.34     18.12 o 
   5   1  11     1125.60     1194.18     15.03 o 
   6   1  11      446.41      441.81      4.80 o 
   2   2  11       90.15       93.29      1.77 o 
   3   2  11      109.80      121.49      3.19 o 
   4   2  11        2.28        2.53      0.36 o 
   5   2  11      279.02      287.90      2.82 o 
   6   2  11       39.14       45.15      1.01 o 
   2   3  11      535.51      531.10     10.90 o 
   3   3  11      849.76      854.92      8.70 o 
   4   3  11     1621.59     1736.08     13.77 o 
   5   3  11      858.13      927.89      9.74 o 
   6   3  11      300.02      309.40      3.67 o 
   4   4  11       68.38       85.28      1.42 o 
   5   4  11      216.32      240.48      2.98 o 
   6   4  11        2.58        3.65      0.61 o 
                                                 
